# Supplementary material for: Transcriptionally distinct B cell profiles in systemic immune tissues and peritoneal cavity of Atlantic salmon (Salmo salar) infected with salmonid alphavirus subtype 3
Source: Front Immunol. 2024 Dec 3;15:1504836. doi: 10.3389/fimmu.2024.1504836 (PMC11649679; doi:10.3389/fimmu.2024.1504836)
Supplement: Supplementary file 2 [file Table2.xlsx]

## Sheet: Venn_1097_DEGs_3wk_n8
Column1	Column2	Column3	Column4	Column5	Column6	Column7	Column8
Supplementary table 2. Complete list of DEGs in HK B cells at 3 wpi
	baseMean	log2FoldChange	lfcSE	stat	pvalue	padj	sig
LOC123744592	37.2415335414446	9.19779115837891	1.29622474127899	7.09583058050829	1.28576912557481e-12	1.03690757960304e-10	FDR<0.1
LOC106603859	8.61150298732079	7.08844938766542	1.10074626618776	6.43967606832319	1.1972875383319e-10	6.66230650704784e-09	FDR<0.1
LOC106583431	12.6344715032916	7.05168388667582	1.04564351998905	6.74386992495271	1.54222619925156e-11	1.04393163728812e-09	FDR<0.1
LOC106564892	163.562916970172	6.73132444230371	0.362553279344618	18.5664420260433	6.00528595388153e-77	6.68328273807476e-73	FDR<0.1
LOC106581770	5.607470889847	6.46771840626911	1.17929333828412	5.48440171440272	4.14871061747607e-08	1.34609330792686e-06	FDR<0.1
LOC106603674	4.74479212272693	6.22309577940099	1.37068012476817	4.54015175893319	5.62137526945855e-06	0.000105129623034823	FDR<0.1
LOC106574173	266.223968553302	6.19610611727674	1.12246587421925	5.52008418214632	3.38837296442486e-08	1.11896743979479e-06	FDR<0.1
LOC106584585	43.3266385706284	6.09605576121923	0.566624460195312	10.7585467791453	5.40152216461311e-27	2.67171289644352e-24	FDR<0.1
LOC123730400	538.159794308079	5.93846127092045	0.63918635330863	9.29065716153215	1.53338618757453e-20	4.26626372037923e-18	FDR<0.1
LOC106589947	7.80622909909435	-5.91330694745389	1.2877803477371	-4.59185990673396	4.39313237975891e-06	8.51021240284366e-05	FDR<0.1
LOC106603912	3.80539977092907	5.91302852007217	1.40936712923407	4.19552038458968	2.72245798851961e-05	0.000418195099437332	FDR<0.1
haaf	3.76264974953479	5.89319166877517	1.31087189150713	4.49562745753873	6.93650921320278e-06	0.00012583971425684	FDR<0.1
LOC106577847	7.53489088460506	-5.86425417601262	1.29975651162393	-4.51180980711978	6.42768125698608e-06	0.000117847882551891	FDR<0.1
LOC106596099	5.42657635277206	5.8098318999583	1.50651579979193	3.85646927882252	0.000115036547849107	0.00142486559934637	FDR<0.1
LOC106563305	22.0430084725452	5.67561925776111	0.743700934315658	7.63158817728758	2.31879154836552e-14	2.52998344527057e-12	FDR<0.1
LOC123729672	3.17667037724621	5.64250606018688	1.41532560353559	3.98671941360452	6.6993173670509e-05	0.000910338253698528	FDR<0.1
LOC106612812	24.6449201929677	5.63338431802317	0.661216445692759	8.51972807802905	1.59928365734453e-17	2.84774845161396e-15	FDR<0.1
LOC106583825	3.14892147284127	5.62707824438891	1.62556598802611	3.46161170068632	0.000536951247127672	0.00512322194175416	FDR<0.1
agt	2.87127537414344	5.50645021199773	1.46383094177278	3.7616708698131	0.000168782056097599	0.00194047056023778	FDR<0.1
LOC106594559	110785.188015109	5.49642122184321	0.761140362787531	7.22129779284549	5.14937482191156e-13	4.38153590732478e-11	FDR<0.1
LOC106571572	5.85317163660828	-5.49300359220756	1.40099297618752	-3.9207930985889	8.82580169197958e-05	0.00114611840175077	FDR<0.1
LOC106588496	2.8435264697385	5.48503041306639	1.39403133418599	3.93465360394446	8.33167710518322e-05	0.00109180671994745	FDR<0.1
saa5	21.930307283191	5.47252596493814	0.834325364110081	6.55922281683875	5.40889317641559e-11	3.24504432131154e-09	FDR<0.1
LOC106588384	46.311210480759	5.42508150418517	0.47206973076444	11.4921189617477	1.44522824760055e-30	9.46114421620386e-28	FDR<0.1
LOC106564356	5.05079307628762	-5.28516578872788	1.38808528678273	-3.8075223756443	0.00014036604216451	0.0016794575624479	FDR<0.1
si:ch211-207d6.2	5.44283064062187	5.20777616138763	1.20192163875161	4.33287495081356	1.47174713168748e-05	0.000243917704073716	FDR<0.1
arhgef17	4.38970436964605	-5.0805789886069	1.37840666776006	-3.68583459978682	0.00022795436859226	0.00250187787777442	FDR<0.1
LOC106608979	10.9766577004878	4.92255649789766	0.906906517221476	5.42785436472448	5.70355479950024e-08	1.80840060865066e-06	FDR<0.1
LOC106583627	115.367247679605	-4.91344745598304	0.410996557052822	-11.9549601369326	6.11629185941118e-33	5.04208978543608e-30	FDR<0.1
LOC123729277	3.8569741383342	-4.8995768133019	1.47821643942945	-3.31451922912791	0.000918008655708248	0.00792285252375114	FDR<0.1
LOC106602933	71.9827348838189	4.85137462053133	0.392176121691474	12.3703977682454	3.7794509653901e-35	3.36492078350611e-32	FDR<0.1
LOC106570861	117.854364182129	4.8245283840957	0.687283034996335	7.01971115018345	2.22327390408386e-12	1.72423799850517e-10	FDR<0.1
LOC123732739	5.99526573623812	-4.53380313796841	1.37136108416146	-3.30606081092106	0.000946175506590434	0.00811247088817021	FDR<0.1
LOC106597452	47.6792740204201	4.42806862078929	0.63254816143098	7.00036596544982	2.55294766042307e-12	1.91971314276002e-10	FDR<0.1
LOC106580299	1285.27746580016	4.36192258077338	0.591000310148613	7.38057578967519	1.5760642767973e-13	1.44624506848604e-11	FDR<0.1
LOC106580394	4.5136581484838	4.36188699446354	1.14849725508023	3.79790807088941	0.000145922419302443	0.00172523128844524	FDR<0.1
LOC106579269	44.7601679840938	4.27636357715759	0.462322845248865	9.24973451150927	2.25050959865695e-20	6.10876129840323e-18	FDR<0.1
LOC106579126	18.5642467253744	-4.26569757232533	0.880395460464624	-4.84520623274696	1.2648022867421e-06	2.88442308384279e-05	FDR<0.1
LOC106563597	925.783196524377	4.24851547183751	0.249853266163577	17.0040421607138	7.66477029464999e-65	4.26506143045799e-61	FDR<0.1
LOC106610287	58.9445849266476	4.1910284216951	0.336819171792773	12.4429627903533	1.52731681456523e-35	1.54522807539058e-32	FDR<0.1
LOC106575093	13.0394515876115	-4.17953753012185	0.982317050229334	-4.25477449378089	2.09259805584657e-05	0.000334365021730316	FDR<0.1
i20ra	55.4813862210683	4.14094843207043	0.378826056088463	10.9310021460177	8.19384662425992e-28	4.34234852768517e-25	FDR<0.1
LOC106565475	258.917754309314	4.13515387578337	0.3191411139464	12.9571330520513	2.14100872288134e-38	2.38272860769464e-35	FDR<0.1
LOC123732222	7.89132307234113	4.13111866762984	0.840166963473445	4.91702107703788	8.78710939911857e-07	2.08733704381623e-05	FDR<0.1
orc1	8.96171064197287	4.06369641454598	0.78738902044816	5.16097673324558	2.45664714331145e-07	6.61885612326249e-06	FDR<0.1
ifit8	111.292637031861	4.05821548405826	0.695631541760471	5.8338577830843	5.41602893968685e-09	2.1838763068759e-07	FDR<0.1
LOC106560653	3.67060653692915	4.02162883969345	1.20261805033239	3.34406159842847	0.000825614036719646	0.00727206855136759	FDR<0.1
LOC106569488	9.6790609688723	4.0119464756387	0.976034296362743	4.11045645689858	3.94877742206227e-05	0.000572585588666202	FDR<0.1
LOC106560797	309.455538242341	3.95838206953106	0.252664379601833	15.6665616093925	2.56062204933229e-55	8.14204651057689e-52	FDR<0.1
LOC106610870	108.681249997791	3.9548084659326	0.422599430092933	9.35829105368861	8.10367522606596e-21	2.31245645104841e-18	FDR<0.1
LOC106610285	69.7103404547716	3.92839124769768	0.344847475419104	11.3916775609953	4.60046202151877e-30	2.92563096214185e-27	FDR<0.1
LOC106566979	10.8804673190476	-3.90715054581261	0.957150998401818	-4.08206286399585	4.46377180865776e-05	0.000637002072396576	FDR<0.1
LOC106575547	4.48924976736324	3.89729102163625	1.14644492776617	3.39945768631911	0.000675196262834181	0.00618966985921054	FDR<0.1
LOC100194720	67.2092137268059	3.89411293607238	0.838891347836741	4.64197532387738	3.45094082057899e-06	6.93240440292844e-05	FDR<0.1
rtp3	265.713781467347	3.88269762087047	0.344842057146456	11.2593505937168	2.08287927966607e-29	1.2529926218056e-26	FDR<0.1
LOC100500786	4.58930394429289	3.87047960943601	1.17327297667499	3.29887390776253	0.000970735044297634	0.00829110537834871	FDR<0.1
ccl19a.1	99.3031738509699	3.86920184089212	0.812200157525594	4.76385261076509	1.89931259325626e-06	4.15274063857542e-05	FDR<0.1
LOC106608771	9.00636364133389	3.85447178276301	0.843785492520904	4.56807069679208	4.92234020557439e-06	9.37476134624913e-05	FDR<0.1
LOC100194683	8.52424937820807	3.75699102786557	0.880182301092668	4.2684237381297	1.96859106133771e-05	0.000316658433086673	FDR<0.1
LOC106599262	19.5683244772893	-3.74554356696226	0.707788386607916	-5.29189746233732	1.21053762076536e-07	3.55463672335033e-06	FDR<0.1
LOC106588084	9.78006966639993	-3.73329511197088	0.96082524520702	-3.88550897324363	0.000102115720902135	0.00128420208356412	FDR<0.1
hopx	4.10099446184305	3.72600396363825	1.09984929462185	3.3877404675877	0.000704709125304631	0.0063943806404527	FDR<0.1
LOC123731935	9.51871348626164	3.72587908823166	0.955131946707982	3.90090510643426	9.58337133413855e-05	0.00122002446580276	FDR<0.1
LOC123729855	23.0468029194649	3.68893189562557	0.561132990189897	6.57407773222739	4.89556527936797e-11	2.99355747220253e-09	FDR<0.1
mx	838.082868834111	3.67454522960558	0.445296278417774	8.25191093593229	1.55881581423394e-16	2.28263963113283e-14	FDR<0.1
LOC106596079	20.6882724257009	3.6715893878253	0.508932152088503	7.2143003203044	5.42119928686915e-13	4.5533982538541e-11	FDR<0.1
LOC106609352	5.93078919883922	3.66519147284143	0.876311691623947	4.18252033822491	2.88295218196369e-05	0.000439813225950294	FDR<0.1
LOC106597639	543.22763405968	3.65273445878365	0.159656715926385	22.8786771517201	7.57640307822757e-116	1.68635579715189e-111	FDR<0.1
LOC106577116	9.73624550707321	3.63923852565839	0.684410374042559	5.31733396173228	1.05298696886322e-07	3.15867708260885e-06	FDR<0.1
rhoab	680.722621273595	3.62780891621225	0.801876545614316	4.52414893047283	6.06390153076486e-06	0.000112154230101371	FDR<0.1
LOC106596963	518.400631163374	3.62172181238369	0.644916715641264	5.61579770619294	1.95657463819202e-08	6.91260925347269e-07	FDR<0.1
LOC106602046	11.8296315529749	-3.60622693981883	1.02890932809474	-3.50490256172193	0.000456774424848442	0.00449468420289336	FDR<0.1
LOC100196683	416.224411951287	3.59837134017336	0.269425175370871	13.3557353547979	1.09669746844065e-40	1.56480946928673e-37	FDR<0.1
isg15	790.997624794207	3.58057396982316	0.445009887829138	8.04605485799437	8.55056760211384e-16	1.1604788639503e-13	FDR<0.1
LOC106570886	4.73308449370774	3.57926293282456	1.07689766850276	3.32367971211313	0.000888381623207846	0.00770600084542487	FDR<0.1
LOC106607383	42.5447044813128	-3.54743528627794	0.738680926295671	-4.80239188531316	1.56781474314634e-06	3.49663532594702e-05	FDR<0.1
LOC106575091	13.9889427535328	-3.52827951054176	0.830589046445733	-4.24792444066053	2.15760133744537e-05	0.000343272984766683	FDR<0.1
LOC106570620	201.361922851156	3.52310611628309	0.229130310886955	15.3759932618486	2.37178028623243e-53	6.59888570137018e-50	FDR<0.1
LOC106563520	5.39224593543045	3.52075751985338	0.957450003096209	3.67722336254419	0.000235786564354552	0.00257009664515359	FDR<0.1
LOC106599184	364.607560669233	3.51994898650725	0.305371755156372	11.526766726362	9.67078357670827e-31	6.72663440157414e-28	FDR<0.1
mx2	2178.5237881352	3.51956091550609	0.462611517036363	7.6080270073117	2.78311693082359e-14	2.94983888791769e-12	FDR<0.1
jam2a	25.2043275283762	-3.51526101221054	0.591855946916539	-5.93938614712652	2.86091279200805e-09	1.23407358380844e-07	FDR<0.1
LOC106563086	30.8261033411629	3.51378258977424	0.588275659572343	5.97302052634414	2.32900582913835e-09	1.02651508405864e-07	FDR<0.1
LOC106562107	6.26793402604879	3.50868913940996	0.831387164232004	4.22028302860692	2.4399579334138e-05	0.000380312210657734	FDR<0.1
LOC106564129	80.0009545010121	3.46867713050485	0.363715370106008	9.53679007157128	1.47321664508997e-21	4.8221847185901e-19	FDR<0.1
LOC106567958	24.6966707057136	-3.46757659237092	0.608779222208389	-5.69595095540884	1.22686144337769e-08	4.63624482286938e-07	FDR<0.1
LOC106592359	20.0187956548062	3.4618634842081	0.831604708000408	4.16287143507418	3.142703351762e-05	0.000471680992606329	FDR<0.1
LOC106596969	813.752406495829	3.4432617269794	0.293655480242825	11.7255149610426	9.43256630551596e-32	6.77258260736046e-29	FDR<0.1
LOC106565903	21.2811171233755	-3.44109877070612	0.623159232732429	-5.52202164383826	3.3512119549725e-08	1.10833990629685e-06	FDR<0.1
LOC106588757	16.1491803848259	3.43970069292662	0.815010074095287	4.22043947953024	2.43826511191132e-05	0.000380312210657734	FDR<0.1
LOC106569945	84.6523974421403	3.42254093392372	0.783851862836381	4.36631090157674	1.26362584858574e-05	0.000213074122256224	FDR<0.1
LOC106606495	7.88008572452548	-3.42123746842048	0.987968167309578	-3.46290253231251	0.000534381932450174	0.00510483821994677	FDR<0.1
LOC106561471	44.612241596654	3.41388852784639	0.359716555995976	9.49049597785147	2.29937590902778e-21	7.10826513654727e-19	FDR<0.1
megf10	19.5322829275493	3.4116324804143	0.572909466749373	5.95492425665705	2.60192306868985e-09	1.13112507154099e-07	FDR<0.1
LOC106604696	26.7354995348411	3.39846077390691	0.688892020980342	4.93322708117691	8.0882028882956e-07	1.94834653558099e-05	FDR<0.1
LOC106571806	12.7793214484081	-3.3741318715461	0.763830224761947	-4.41738459956553	9.99023771229708e-06	0.000173720867968991	FDR<0.1
LOC106573874	27.8208364328202	-3.36689442766673	0.554435323922053	-6.07265497416265	1.25812582299537e-09	5.8707263245767e-08	FDR<0.1
foxp3b	7.59754890504383	-3.35553462512776	0.997147291486262	-3.36513437260236	0.000765063902342977	0.00684280111377816	FDR<0.1
LOC106603287	288.328148067614	3.32746845848381	0.494630523608787	6.72717978301631	1.72982962185495e-11	1.1597152928689e-09	FDR<0.1
LOC106598878	125.060536749824	3.27315928263383	0.78427052516684	4.17350796389744	2.99945171184744e-05	0.000455055961954837	FDR<0.1
ccna2	14.4988903772874	3.23671411829227	0.6975825590065	4.63990115077134	3.48575871968891e-06	6.99603404714479e-05	FDR<0.1
LOC123723919	70.7270489836279	3.22261975645403	0.995746008079596	3.236387321973	0.00121053007504604	0.00991316350639244	FDR<0.1
LOC106574784	204.672186969707	3.21373656724623	0.56528026191803	5.68520923823136	1.3065259625885e-08	4.89186210642377e-07	FDR<0.1
LOC106588383	1202.82738342162	3.17845509778785	0.275987705936915	11.5166546531402	1.08751745054349e-30	7.33514042854454e-28	FDR<0.1
LOC123731755	24.6292919814959	3.1574671668012	0.457423932800286	6.90271527218007	5.10178238111241e-12	3.6749343766602e-10	FDR<0.1
LOC106601241	228.396114166092	3.155371812983	0.231092948281741	13.6541241800943	1.90769111818675e-42	3.26626068527697e-39	FDR<0.1
LOC106561470	13.0511018627937	3.14644761188708	0.563548961694925	5.58327284008092	2.36034011408512e-08	8.15783389119668e-07	FDR<0.1
LOC106573916	7027.44422242496	3.13757415296996	0.239763618609312	13.086114445422	3.95319173042155e-39	4.63106008082752e-36	FDR<0.1
LOC106595751	39.1070944074353	3.13510444457226	0.608236501713645	5.15441680290384	2.54421484354666e-07	6.81457689382209e-06	FDR<0.1
LOC106580330	49.9129526707116	-3.13059799878056	0.48107593864229	-6.50749236724631	7.64156329633856e-11	4.40637087694051e-09	FDR<0.1
si:ch211-180f4.1	8.57293837152064	-3.10273996784996	0.910931430372847	-3.4061180286424	0.000658936853756805	0.00606892781147373	FDR<0.1
egr1	10.6162785430973	-3.09643804852896	0.841034190982755	-3.68170293399219	0.000231681270754156	0.00253403524542801	FDR<0.1
LOC106574762	227.902452242546	3.07497768100176	0.649444756291352	4.73477944230605	2.19293440209013e-06	4.71142219321642e-05	FDR<0.1
LOC106582771	11.0134613281971	3.06167389638011	0.675479158118124	4.53259565389092	5.82632780751721e-06	0.0001083395190808	FDR<0.1
LOC123725609	20.4882834038192	3.05444342950726	0.479477717142971	6.37035532684929	1.88590763998926e-10	1.0114827048405e-08	FDR<0.1
gpr34b	10.9249999029754	3.04680815317446	0.688016816694937	4.42839198002539	9.49382458477949e-06	0.000165996502441494	FDR<0.1
LOC106606998	5.49743466872212	3.04595951221186	0.906708181025391	3.35936034983957	0.00078123124957877	0.00695267699045353	FDR<0.1
ccne2	13.5199554894401	3.04446016473004	0.779542533687965	3.90544458212805	9.40523112688364e-05	0.00120104207930107	FDR<0.1
LOC123731879	39.0338485658739	3.04394669200672	0.614034255142604	4.9572913343406	7.14827484554013e-07	1.743296127696e-05	FDR<0.1
LOC106604341	193.672787773634	3.04170091370811	0.564096069930115	5.39216824198925	6.9612543395416e-08	2.17312200686559e-06	FDR<0.1
l1cama	10.2966933665858	-3.03884745757206	0.844745882741119	-3.59735101366968	0.000321474523107383	0.00334051350855468	FDR<0.1
LOC106560517	14.0861943323502	-3.02068854017762	0.730236461199528	-4.13658958526347	3.52505770619682e-05	0.000518234705578129	FDR<0.1
LOC106607924	25.7761473241737	3.01637946360404	0.727501208374648	4.14621917995588	3.38010282617792e-05	0.00050156219136712	FDR<0.1
LOC106602241	6.68961776812237	3.00875573600572	0.765960690274286	3.92808113289509	8.56263266511852e-05	0.00111519647665423	FDR<0.1
bag2	17.8663804406378	3.00489647682957	0.510725153470937	5.88358818125171	4.01466039598964e-09	1.67024880549416e-07	FDR<0.1
LOC106608315	6.71356760904409	3.00386459960421	0.911409246066198	3.295846089525	0.000981257572730271	0.00835918071182432	FDR<0.1
zwilch	23.4024319938037	2.98510732823076	0.649138065548345	4.59857076122805	4.25399229096211e-06	8.26946379146153e-05	FDR<0.1
LOC106604645	14.4926020844125	2.95798968067982	0.625921753409297	4.72581383306798	2.29195557733304e-06	4.89111670568348e-05	FDR<0.1
LOC106601846	199.996255683671	-2.94157423729562	0.537124495282287	-5.47652222740217	4.3376631051883e-08	1.40535233472025e-06	FDR<0.1
LOC100136453	13.9458386276417	2.90748486873975	0.72054553008086	4.03511609934416	5.45753049593088e-05	0.000760160912255504	FDR<0.1
LOC106568443	17.1941469517811	-2.90061725081553	0.629227069549087	-4.60981002119657	4.03037100375727e-06	7.87992454905893e-05	FDR<0.1
LOC106584399	53.8497208319617	2.87203361072426	0.36210841607367	7.93141910885593	2.16655700542488e-15	2.73995601288335e-13	FDR<0.1
LOC106572043	28.8122951223208	2.84721363416855	0.462594281983761	6.15488289643083	7.51329907332341e-10	3.63545675595723e-08	FDR<0.1
LOC106605015	8.46182864805928	2.84507461988493	0.859504353825472	3.31013404088311	0.000932513034676052	0.00802509908863974	FDR<0.1
LOC106598415	120.680335616487	2.84107504700389	0.385302957552434	7.37361338997057	1.66064316275782e-13	1.51486047199441e-11	FDR<0.1
LOC106584072	14.2087036947897	2.83790066436153	0.744136094984315	3.8136850012918	0.000136909951742121	0.00164543288654218	FDR<0.1
LOC100194722	53.0428774898078	2.83768505075605	0.568461243269678	4.9918707464281	5.97972680649552e-07	1.48379887691168e-05	FDR<0.1
LOC106594644	7.81733268333987	2.81961358826127	0.73261496392363	3.84869778411351	0.000118747399263765	0.00146044713987442	FDR<0.1
LOC106567757	737.161128061274	2.81742571164496	0.250444663705908	11.2496935249273	2.32398159096309e-29	1.36124163820149e-26	FDR<0.1
LOC106575704	30.8903964447472	2.81163245755275	0.441649646460051	6.36620561136818	1.93761652710633e-10	1.03671799664261e-08	FDR<0.1
LOC106574347	119.024013302385	2.79581533173002	0.297834764317901	9.38713564258684	6.16540913397479e-21	1.80565363821067e-18	FDR<0.1
LOC106566099	27.9907785689849	2.79384197607046	0.480355947474184	5.81619107822248	6.02036454103267e-09	2.39287989204116e-07	FDR<0.1
LOC106570463	17.7321604187066	-2.78928502504086	0.56877227452281	-4.90404534465226	9.38828021100817e-07	2.21830510548429e-05	FDR<0.1
LOC106601886	70.8164635857258	-2.78719270806119	0.334264484965261	-8.33828549973192	7.53754088960233e-17	1.20698262676812e-14	FDR<0.1
LOC106596487	43.8469945629643	2.77505780234239	0.49001564317964	5.66320247316075	1.48573674673752e-08	5.46556917183491e-07	FDR<0.1
LOC106586857	66.5950267415148	2.77215504041356	0.4657254915955	5.95233692473351	2.64340478197269e-09	1.14691819955455e-07	FDR<0.1
mcm4	71.0354390486895	2.76170121582464	0.488698354038324	5.65113672473728	1.59390243935948e-08	5.81591483528907e-07	FDR<0.1
mis12	49.0746969797911	2.74835762828316	0.467785936723555	5.87524637344397	4.22214932910028e-09	1.74677694734413e-07	FDR<0.1
LOC106602383	13.0747997806777	2.74486866560103	0.775379641449937	3.54003190033234	0.000400078669554728	0.00401038725658648	FDR<0.1
LOC106585067	532.099900309077	2.73067638207576	0.515467261041381	5.29747781955941	1.17413162209399e-07	3.47986972630733e-06	FDR<0.1
chtf8	38.5279809227539	2.72778585795064	0.46840655168955	5.82354334735813	5.76128624347275e-09	2.29811306822969e-07	FDR<0.1
LOC106582264	22.7651062269564	2.72409015734016	0.405153087189494	6.72360705983237	1.77280115856118e-11	1.18495520081846e-09	FDR<0.1
cdc45	11.4115739185613	2.71930209087882	0.588816293246869	4.61825211371779	3.86985906647676e-06	7.62259496474688e-05	FDR<0.1
dnph1	15.8924531322167	2.70935583928688	0.558508446716007	4.85105615719462	1.22805766019851e-06	2.8092607811612e-05	FDR<0.1
LOC123728140	8.28643271173013	-2.70193667060042	0.817945821313185	-3.30331985346236	0.000955473375579588	0.00818588390825653	FDR<0.1
LOC106606339	27.6534075899438	2.6992780121411	0.386933508256721	6.97607716711419	3.03536048685608e-12	2.2671494535719e-10	FDR<0.1
LOC106580961	39.0923300646365	2.69743317185282	0.536277930493964	5.02991642667119	4.90693670947845e-07	1.23971166038106e-05	FDR<0.1
LOC106581758	38.1495239049462	2.69321499079279	0.362013398804462	7.43954505465004	1.01032638753534e-13	9.56929563138794e-12	FDR<0.1
hop2	44.8455450830593	2.68921016916001	0.469293655449071	5.73033566069988	1.00232093902357e-08	3.85980267487659e-07	FDR<0.1
mms22l	8.35035783016228	2.67779777336422	0.645270091400391	4.1498867048878	3.32639876543949e-05	0.000494582389586855	FDR<0.1
LOC106601031	38.9248437352278	2.66545709085806	0.431104785832057	6.18285200827351	6.29537274579213e-10	3.08639662061324e-08	FDR<0.1
LOC100270811	9.43621949020124	2.6615420829203	0.678361031644741	3.92348905488745	8.72757321740952e-05	0.00113402407865208	FDR<0.1
LOC106588035	50.0971337763059	-2.65854463130559	0.462354405209249	-5.75001471025761	8.92356846169294e-09	3.47239137797835e-07	FDR<0.1
LOC106564981	113.892796423069	2.64104690397786	0.365157167955812	7.23263059236306	4.73726725641364e-13	4.08690289121142e-11	FDR<0.1
si:dkey-33i11.1	13.3657528853783	2.63676965719541	0.625417060467709	4.2160181163327	2.48653793625283e-05	0.000385681960871884	FDR<0.1
cmpk2	260.404908976711	2.63173208893692	0.211626352029564	12.4357484958644	1.67167538366672e-35	1.61774568215886e-32	FDR<0.1
LOC106569062	65.0195072135235	-2.6300732600846	0.375115270924519	-7.01137347355241	2.3598985090206e-12	1.79972466989753e-10	FDR<0.1
LOC106575151	17.4172933135582	-2.62059792931363	0.602872938777972	-4.34684949473036	1.38106915147035e-05	0.000230433562019692	FDR<0.1
LOC123742399	33.4642963520501	2.61224346540195	0.403059746309439	6.48103287247261	9.10968197030895e-11	5.17253319630451e-09	FDR<0.1
LOC106572152	19.1392765955597	-2.60979726590561	0.586639296381538	-4.44872561726285	8.63812808209987e-06	0.000153079183798869	FDR<0.1
LOC106597928	48.5196032664242	2.60221416306842	0.587727463123024	4.42758646880471	9.52933752971945e-06	0.000166486652069463	FDR<0.1
LOC106605348	180.183648285192	-2.59978855971219	0.305607232169477	-8.50696019612017	1.78552796145689e-17	3.12931349339429e-15	FDR<0.1
LOC106600827	15.5282007870311	2.59878469944572	0.675969419255118	3.84452998230223	0.000120783717684697	0.00148121431858181	FDR<0.1
LOC106579596	134.674978340757	2.59402648183863	0.272767811247783	9.51001685269309	1.90631650625491e-21	6.06154182803169e-19	FDR<0.1
LOC106565178	15.6596641281367	2.58928475099428	0.579336571446274	4.46939633817749	7.844066349107e-06	0.000140348254661112	FDR<0.1
cdd	13.561538750986	2.5860713113957	0.578038470646521	4.4738740459666	7.68150008624636e-06	0.000137994212203125	FDR<0.1
LOC106599203	27.8186268840762	2.58606453338236	0.580319510442953	4.45627707985974	8.33952324943926e-06	0.000148141347554684	FDR<0.1
kcrt	197.950757204997	-2.56704978948022	0.276799016303888	-9.27405676421169	1.79197504819994e-20	4.92417044726348e-18	FDR<0.1
tm149	977.189851945189	-2.5653375133113	0.28941376855998	-8.86390970987836	7.72563289496307e-19	1.59219571274156e-16	FDR<0.1
pole2	57.8533789028832	2.56526673162414	0.401596219626406	6.38767649259882	1.68425171056387e-10	9.16830496681578e-09	FDR<0.1
zgc:110540	12.8474264061861	2.56455943674739	0.755239817268301	3.3956888634704	0.000684561276528444	0.0062497805139336	FDR<0.1
zgc:194621	8.3270428475533	2.5572523374637	0.708009370422119	3.61189052616501	0.00030397289243053	0.00318391935986764	FDR<0.1
LOC106572639	19.5007521342278	-2.54938782072587	0.546614265158157	-4.66396137683715	3.10179622939206e-06	6.32232421921324e-05	FDR<0.1
LOC106589256	36.5134360993187	-2.5473237290851	0.53886516069061	-4.7272006336807	2.27636315609015e-06	4.86250394704939e-05	FDR<0.1
LOC106578962	10.8621450324966	2.54032773245166	0.706407143064705	3.59612407291155	0.000322993790256836	0.00335160642589121	FDR<0.1
LOC106582897	41.2921580005866	-2.53130748332122	0.496648632870218	-5.09677731053514	3.45484331674611e-07	9.00443823701814e-06	FDR<0.1
LOC106564993	22.4913797026466	2.52191646192562	0.485493590082926	5.19454121216071	2.05225309208768e-07	5.66737584661135e-06	FDR<0.1
LOC106594646	41.1153645755154	2.5191631638876	0.543090812077935	4.63856708282168	3.50833064779302e-06	7.03499311338533e-05	FDR<0.1
LOC106607495	9.73095039736183	2.51341344118852	0.590352979285178	4.25747566181822	2.06748159950808e-05	0.000330826782471968	FDR<0.1
cenpi	12.1808255258185	2.50555279427509	0.584335898337006	4.28786388343722	1.80399578510451e-05	0.000293090059743475	FDR<0.1
il8	37.1124260245768	2.5030890436855	0.531098176252894	4.71304394480466	2.44043541005234e-06	5.16466756211509e-05	FDR<0.1
LOC106602341	26.4185363529227	2.49864248286281	0.578368958288286	4.32015316011716	1.55920944404048e-05	0.000257645759505961	FDR<0.1
cfd	18.1829635960358	2.49334562556924	0.571396952772439	4.36359629408494	1.27941585244123e-05	0.000215410272644757	FDR<0.1
LOC106597489	17.922444384152	2.48461151087532	0.476057452314656	5.21914214092187	1.79753772622709e-07	5.04186329650485e-06	FDR<0.1
LOC123729838	26.6991898292945	2.46550968661217	0.58190297128648	4.23697731111662	2.26549018969562e-05	0.000357119551290688	FDR<0.1
LOC106567924	17.8911902245806	2.46391015073977	0.547872002704189	4.49723683374656	6.88422905501628e-06	0.000125187230642608	FDR<0.1
LOC106566973	15.2283553052659	2.45710624029502	0.487062025356098	5.04475018042844	4.54114297795734e-07	1.16046396402384e-05	FDR<0.1
ddt4l	228.614339981539	2.45597834276668	0.224324639607192	10.9483218030229	6.76900757703819e-28	3.7666142662429e-25	FDR<0.1
LOC106609283	10.1609384282228	-2.44722552824218	0.74855994527713	-3.2692445590796	0.00107835054195926	0.00905391413162171	FDR<0.1
LOC106594784	22.6978258634833	2.44680189362466	0.671005438209913	3.6464710333081	0.000265866432544876	0.00285877055825306	FDR<0.1
stat1b	145.747998114188	2.44271946276921	0.293496489347472	8.32282344569127	8.58923381776362e-17	1.32763309941516e-14	FDR<0.1
LOC100380637	21.3717530861813	-2.43296199696689	0.523119293567781	-4.65087414454471	3.30531004377334e-06	6.67128837724368e-05	FDR<0.1
ct054	7.32417332622163	2.43168806397514	0.674149621239756	3.60704506442248	0.000309703888525914	0.00323633293465249	FDR<0.1
LOC106598856	12.6543274188111	2.42771903389304	0.590880371738747	4.10864728295025	3.97983361852057e-05	0.000575963177379915	FDR<0.1
LOC106594777	159.685576312615	-2.42751464156102	0.741138721445921	-3.27538498707108	0.00105518069725245	0.00888955789532367	FDR<0.1
LOC106607104	11710.2300204396	2.42512773773942	0.195211213863137	12.4230964489554	1.95832423268334e-35	1.81618253212774e-32	FDR<0.1
LOC106598377	17.0240072349075	2.42090950900686	0.510733718474399	4.74006203514095	2.13652794978383e-06	4.61249651855368e-05	FDR<0.1
cenpu	54.469936767091	2.42044368239241	0.421059248227536	5.74846341122148	9.00581287609911e-09	3.4982789353615e-07	FDR<0.1
mmp13	468.984211145203	2.41765642730411	0.316209070645884	7.64575292658697	2.07726198702483e-14	2.30028344811934e-12	FDR<0.1
LOC106613755	212.164408914243	2.41432212726059	0.284503977547441	8.48607512651735	2.13733296790653e-17	3.71662165622372e-15	FDR<0.1
LOC106599956	46.4512473016258	2.41309005701177	0.385103596477341	6.26608029393916	3.7024947209234e-10	1.90764184023873e-08	FDR<0.1
LOC106575703	160.618656781932	2.41173793905228	0.556123978103704	4.33669115882384	1.44643635898521e-05	0.000240116097766151	FDR<0.1
LOC123731880	24.9018587726431	2.40981686660936	0.525683526547651	4.58415899473867	4.55817308643771e-06	8.79166521299226e-05	FDR<0.1
LOC106584667	12.0143967382068	2.40712573296447	0.562381297589457	4.28023788003294	1.86693655290058e-05	0.00030111792604682	FDR<0.1
fdft1	22.4933197809557	-2.40701687241598	0.522484945203287	-4.60686359389641	4.08787967906215e-06	7.96742783682708e-05	FDR<0.1
LOC106586429	61.0025494092818	2.40399203864307	0.477855782667638	5.03078988648572	4.8846322758664e-07	1.23547892268448e-05	FDR<0.1
mpp2b	9.68517388863379	-2.40031901841338	0.715024102146941	-3.35697637493079	0.000787998454974207	0.00699891045922423	FDR<0.1
LOC106600115	20.0251407579086	-2.39133738121875	0.721801661464758	-3.31301174392698	0.000922971042605071	0.00796259281639678	FDR<0.1
ctsf	24.6359800338366	-2.39101963624299	0.495519458221786	-4.82527900079519	1.39807414759441e-06	3.14962898554215e-05	FDR<0.1
LOC106584449	126.213174496637	2.38946574330626	0.231333470889491	10.3290964948506	5.20485128220382e-25	2.31699159678585e-22	FDR<0.1
LOC106586236	49.6202805120028	2.38788766381321	0.362169019483233	6.59329632120497	4.3016677439756e-11	2.66703400126487e-09	FDR<0.1
LOC106568170	22.4676103168787	2.38768722788763	0.538131446673086	4.43699628157606	9.12228687672848e-06	0.000160214165537896	FDR<0.1
LOC106584977	153.636215925369	-2.37599069903164	0.254069483348261	-9.35173586264508	8.62208674110432e-21	2.42924565422152e-18	FDR<0.1
LOC106567181	44.4589314744125	-2.36270386839	0.411932593231554	-5.73565653024665	9.71353335620685e-09	3.74703336988652e-07	FDR<0.1
LOC106569136	132.863022281096	-2.36063453603193	0.393470490929218	-5.9995211596607	1.97900241223881e-09	8.91672787279583e-08	FDR<0.1
LOC106597311	39032.4482738114	-2.35825267620299	0.159720156289777	-14.7649033846703	2.46675518815855e-49	6.10055966422589e-46	FDR<0.1
LOC106606375	1237.0835074856	2.35729450306035	0.174673839230378	13.4954067160069	1.66434151848726e-41	2.64606525132067e-38	FDR<0.1
sh2d1ab	100.847015372463	-2.35334443883027	0.294874195037236	-7.98084226574353	1.45338097754927e-15	1.8807763836216e-13	FDR<0.1
itgae.2	37.0376657228486	2.35270364055873	0.340273259095654	6.91415965748094	4.70644881211667e-12	3.4234031915063e-10	FDR<0.1
LOC106571437	92.4108593986104	2.35268769334839	0.294635928714503	7.98506721027938	1.40445763406853e-15	1.83884811877043e-13	FDR<0.1
LOC100195405	8.83199401313215	2.34767251545036	0.707517428167267	3.31818330119685	0.000906050042631027	0.00783179100927433	FDR<0.1
LOC100136449	227.457078684553	2.34023476702805	0.590672221519783	3.96198548326293	7.43290606901609e-05	0.000994240524544231	FDR<0.1
loxe3	13.3031617403916	2.33511383887923	0.546157312592344	4.27553341324969	1.90680198958456e-05	0.000307325117191695	FDR<0.1
LOC106586780	158.703688821042	-2.33130049095951	0.350424197998496	-6.65279539562365	2.8757785420478e-11	1.83934134450862e-09	FDR<0.1
LOC106563463	37.944506508126	2.32498105274199	0.45697891512027	5.08772062739502	3.62392681654882e-07	9.41206103649284e-06	FDR<0.1
ncapg2	28.5981287725514	2.32087340260263	0.479643581330511	4.83874587910595	1.30660980696063e-06	2.95854741437737e-05	FDR<0.1
LOC106586766	13.8478831925154	2.31949299931962	0.597609377447653	3.88128614920002	0.000103905496393359	0.00130147920018199	FDR<0.1
LOC106577782	9.28031838725879	2.31896223204497	0.693503992991053	3.34383400165209	0.000826291629197596	0.00727515786498421	FDR<0.1
LOC106578113	354.074428156319	2.31494999864827	0.20500968047997	11.2919057930752	1.43882583762174e-29	8.89594041494018e-27	FDR<0.1
ikbke	13.4184671495274	2.3086576045817	0.586182853719467	3.93845979958767	8.20063303225938e-05	0.00107756643452872	FDR<0.1
LOC106561394	37.5368114854162	2.30791409683786	0.399651851406924	5.77481147331895	7.70392941948944e-09	3.02423388040557e-07	FDR<0.1
nattl	309.860792521773	2.30693254183247	0.320808429995672	7.19099726233375	6.43197721238753e-13	5.34190107437767e-11	FDR<0.1
LOC106609428	108.290359635559	2.30400094992112	0.272864528583194	8.44375398255053	3.07305612609604e-17	5.10448382497355e-15	FDR<0.1
LOC106583480	14.0284023361134	-2.30183470173373	0.669959324696831	-3.4357827660289	0.00059084452553441	0.00553753310597664	FDR<0.1
LOC106569469	185.856499352037	2.29249872119816	0.217914345660103	10.5201826628428	6.97382522045438e-26	3.37442177732334e-23	FDR<0.1
LOC106611545	36.7903758950097	2.28411566799608	0.453118822404604	5.04087571528097	4.63406363621045e-07	1.18014860886467e-05	FDR<0.1
LOC106597471	95.6465072783503	2.28387086626119	0.371839721631687	6.14208416529366	8.14456798034459e-10	3.90693521781271e-08	FDR<0.1
mcm2	32.1347603324077	2.28022822085263	0.417047988133427	5.46754398950153	4.56313985949199e-08	1.47197633322569e-06	FDR<0.1
amh	13.7827500175766	-2.27739189503075	0.671135370460884	-3.39334208159348	0.000690453560361038	0.00629067349427588	FDR<0.1
LOC106608612	42.0899734640266	-2.27566552674033	0.43559947160392	-5.22421553534284	1.74894967564317e-07	4.9276103646159e-06	FDR<0.1
ube2t	281.540469608791	2.27232884442185	0.303971686036923	7.47546218546762	7.69329793911434e-14	7.44510545777422e-12	FDR<0.1
LOC106607811	11.7104631423934	2.27174074525895	0.694165119179972	3.27262301502933	0.00106554493133547	0.008963302751952	FDR<0.1
spc25	115.747448379308	2.26889580724896	0.378009200488227	6.00222376682502	1.94633209608625e-09	8.78731435997721e-08	FDR<0.1
rad51	17.4819661345973	2.26833477322321	0.590966281666531	3.83834889331838	0.000123864402193198	0.00151067061041984	FDR<0.1
k0841	26.5208112830639	2.26815717642367	0.66237660956724	3.4242712433725	0.000616450590640293	0.00573499201395206	FDR<0.1
LOC106587185	34.9559203339953	-2.26740386252616	0.460665071672833	-4.9220225321022	8.56543492547552e-07	2.04779216510455e-05	FDR<0.1
topk	157.823291473454	2.26711811949804	0.375662492688636	6.03498662661837	1.58975852851424e-09	7.28083237194856e-08	FDR<0.1
LOC106610286	61.9513112825166	2.26336343157816	0.384235754887267	5.89055912363548	3.84891133592492e-09	1.60729959690463e-07	FDR<0.1
bhlhe41	56.2885497766571	2.26064312051203	0.480683766500043	4.70297371798561	2.56399434986418e-06	5.38390436219594e-05	FDR<0.1
LOC106599461	15.2683383094846	-2.26028873653399	0.593532429638921	-3.80819753675305	0.000139983431931831	0.0016760361634958	FDR<0.1
cdc6	40.6142780253839	2.25442780651401	0.443171480264448	5.08703268804382	3.63709165554183e-07	9.43524313159091e-06	FDR<0.1
ppdpf	60.0237422350718	-2.24666939790054	0.408767878122616	-5.49619849832383	3.88065682225301e-08	1.26820179953169e-06	FDR<0.1
LOC106607886	108.078896504112	2.23789767331462	0.424807848074707	5.2680233744671	1.37900551456982e-07	3.99888228666413e-06	FDR<0.1
LOC106575208	7.03227563477489	2.2375433738125	0.671206932025641	3.33361183720168	0.000857262003701522	0.00749839468714429	FDR<0.1
LOC106587337	45.838356512058	2.2329255477477	0.540083664881528	4.13440674647604	3.55872715946054e-05	0.000521805988901665	FDR<0.1
LOC106564474	202.177145252193	2.23173460730464	0.271085937533276	8.23257239977894	1.83235334713805e-16	2.6656549542875e-14	FDR<0.1
cenpn	31.2247686940455	2.23037747862551	0.426901435825936	5.22457244565212	1.74557976108415e-07	4.92434909026756e-06	FDR<0.1
LOC123733252	13.7102422980054	2.22961798263392	0.546956627665616	4.07640728689919	4.57368794861347e-05	0.000650071177268446	FDR<0.1
paf	130.872432035891	2.22751781707705	0.353856331648327	6.29497798358127	3.07443493018414e-10	1.60259420786976e-08	FDR<0.1
LOC106563818	18.1107515964058	-2.2253519850922	0.656594838346167	-3.38923161610198	0.000700887817552428	0.00637009434180561	FDR<0.1
LOC106601421	699.913068136996	-2.22298719077925	0.130566778452712	-17.0256723580291	5.29804139746922e-65	3.93079351416233e-61	FDR<0.1
LOC106574536	17.552663785003	-2.22241909405544	0.562912739432145	-3.9480703462092	7.87836567985884e-05	0.00104192907487996	FDR<0.1
LOC106577825	20.7812458582656	2.21724808450757	0.593935135759454	3.73314853931383	0.000189100997949843	0.00213306554255842	FDR<0.1
LOC106565734	23.6599823020708	2.21577853115153	0.643567188735333	3.4429637960657	0.000575376334204399	0.00541510631996682	FDR<0.1
LOC100196840	29.7792285753524	2.21545347862207	0.541217071604598	4.09346562563834	4.2497310335015e-05	0.000611049827801528	FDR<0.1
LOC106576980	19.4675623035107	-2.21120147565589	0.519855790394953	-4.2534901342081	2.10464215233819e-05	0.000336048242659566	FDR<0.1
LOC106611589	177.919580892597	2.20722963826236	0.533041613423458	4.14082049633318	3.46065705224688e-05	0.000511848973693448	FDR<0.1
ncapd3	30.7185992008456	2.20427598913217	0.517128430678912	4.26253104328123	2.02124408816399e-05	0.000324127167970851	FDR<0.1
LOC106592730	53.9729618029959	2.20320026675118	0.453803438933089	4.85496600010567	1.20407400651227e-06	2.76006995231205e-05	FDR<0.1
LOC106586142	387.001394383121	2.20256832941333	0.186070094246778	11.8373043144276	2.50371440539752e-32	1.92164397363235e-29	FDR<0.1
lpp60	39.053673335526	2.1972597213557	0.58470164297344	3.75791610603617	0.000171334301396612	0.00196473924806068	FDR<0.1
LOC106596130	60.795754364506	2.19218920495573	0.355121304436916	6.17307150420525	6.69759025278391e-10	3.26216270125709e-08	FDR<0.1
LOC106578696	46.2690868279107	2.18834943533989	0.473337677982879	4.62323101905918	3.77808553112264e-06	7.49488660888839e-05	FDR<0.1
cxcr3	229.372716012053	2.18070625166188	0.509376527261967	4.28112827142576	1.85948131587814e-05	0.000300350762908677	FDR<0.1
LOC106603906	216.438462078281	-2.17549610450898	0.2743300449751	-7.93021451480619	2.18767665264727e-15	2.75103429009169e-13	FDR<0.1
LOC106574348	76.729228493891	2.1747936306872	0.375211250194798	5.79618449488952	6.78406301928435e-09	2.67729919651119e-07	FDR<0.1
LOC106563758	23.6211913399807	-2.17264889448727	0.538163381078397	-4.03715483229946	5.41033631848891e-05	0.00075453174045693	FDR<0.1
LOC106589386	526.716274079648	2.1714863504964	0.266375095247956	8.15198713856888	3.57992379479119e-16	5.07528304614409e-14	FDR<0.1
bcl2l11	172.115192816578	-2.16977994677234	0.212091897046578	-10.2303764405287	1.44954816886654e-24	6.08755530993045e-22	FDR<0.1
mcm3	108.560331256865	2.16943928735881	0.237275735630878	9.14311478833104	6.06789292987544e-20	1.53476319128599e-17	FDR<0.1
LOC106576265	10.6291671613061	-2.16785073006965	0.65840286907194	-3.29259004160382	0.000992691055234425	0.00844299484425213	FDR<0.1
hce1	1742.70292330892	2.16712422293527	0.22878963947216	9.47212569561729	2.74205800962948e-21	8.13769695711106e-19	FDR<0.1
LOC106566540	83.3909270992029	-2.16429157405152	0.270982719319296	-7.98682506208581	1.38458352607489e-15	1.82355385345414e-13	FDR<0.1
LOC106609295	49.2845176404626	2.15122439690562	0.461163397054821	4.66477697632601	3.08951934709465e-06	6.30307255981968e-05	FDR<0.1
tyms	267.320760541537	2.14952017545273	0.316595444955977	6.78948547649389	1.12534158754265e-11	7.85199155345587e-10	FDR<0.1
LOC100194553	4255.47845320224	2.14783634209306	0.365672000727156	5.87366912922506	4.26253722689399e-09	1.75695469622604e-07	FDR<0.1
LOC123729857	14.1844715066857	2.14436468254156	0.654333694300097	3.277172948942	0.00104852122902029	0.00883679875635499	FDR<0.1
LOC106580605	106.037720286842	-2.14399811445567	0.283319452805271	-7.56742289746433	3.80700989912657e-14	3.94122913184927e-12	FDR<0.1
LOC106571238	22.3405458635359	-2.14375667200541	0.489586889515388	-4.37870522661948	1.19386482806723e-05	0.000203002622942096	FDR<0.1
LOC106606382	21.847508701624	2.14312249429844	0.401502407267419	5.33775752151598	9.41031916972909e-08	2.86924498739493e-06	FDR<0.1
gkup	12.8539443572194	-2.13926376050758	0.636217047422818	-3.36247475476064	0.000772471890059243	0.00689678272320042	FDR<0.1
LOC123723881	9339.14818917946	2.13543016632789	0.160202818867094	13.3295417735407	1.55851982283157e-40	2.04056083626971e-37	FDR<0.1
LOC100196534	12.8842990669148	-2.13284500599499	0.603930980818589	-3.53160389802169	0.00041304756237156	0.00412454582470444	FDR<0.1
top2a	99.6303284989852	2.12632729257512	0.412124916333424	5.15942426265448	2.47710403595163e-07	6.65083011245012e-06	FDR<0.1
gins3	29.0678953845018	2.1241277159919	0.456848194331921	4.64952634670725	3.32698183850608e-06	6.70760523201707e-05	FDR<0.1
spc24	35.6636962247086	2.11951822142121	0.430923532968569	4.9185483253146	8.71883936220112e-07	2.07777223258964e-05	FDR<0.1
LOC106577966	142.832860695211	2.11649945206817	0.318900782474218	6.63685876104514	3.20438417917199e-11	2.02622679147756e-09	FDR<0.1
hgv2	137.643282524987	2.11591886376923	0.269349014123917	7.85567703171832	3.97618439733811e-15	4.7581673288146e-13	FDR<0.1
LOC106586586	20.2862127371153	2.1156420443207	0.481573337324329	4.39318766291221	1.11700625687734e-05	0.000191248655889045	FDR<0.1
LOC106591927	56.1813533280099	2.11349516088656	0.397041663885335	5.32310674956504	1.02009840418248e-07	3.07244642148801e-06	FDR<0.1
LOC106607664	41.8613619752864	2.1114041965731	0.428962846615539	4.9221143817741	8.56141475897596e-07	2.04779216510455e-05	FDR<0.1
LOC123728255	362.757887816356	2.11046801387105	0.503009475362825	4.19568242198371	2.72051219393627e-05	0.000418184809479513	FDR<0.1
nsl1	36.3250320918977	2.1103540599791	0.371075117766172	5.68713438045423	1.29188798795677e-08	4.85723696553072e-07	FDR<0.1
LOC106607046	86.655505977254	2.10931579113612	0.36858363333668	5.72276031911971	1.04807076158705e-08	4.02206189851801e-07	FDR<0.1
LOC106585785	11.4938378808699	2.10006396406307	0.579811145839152	3.62197929297077	0.000292357528445188	0.00309776981450691	FDR<0.1
LOC106569653	28.1144328067051	-2.09521926548961	0.54440125479179	-3.84866722302273	0.000118762212380838	0.00146044713987442	FDR<0.1
si:ch211-209a2.2	16.9533576697037	2.09435979805293	0.633049104883847	3.30836862716551	0.000938412006605972	0.0080614335943789	FDR<0.1
LOC106561666	19.9390700232178	2.08952034516538	0.542198591840589	3.85379153802693	0.000116302628829323	0.00143575369522078	FDR<0.1
LOC106568624	14.6284832069337	2.08435811506172	0.52696099815412	3.95543146905174	7.639664619543e-05	0.00101463843930298	FDR<0.1
LOC106564547	34.6058393723678	2.08397668992692	0.403888841000473	5.15977783581417	2.47243058350172e-07	6.64629950816199e-06	FDR<0.1
cdc2	115.388367296043	2.08374521555514	0.352254799602159	5.91544875444862	3.30971947617207e-09	1.4005273022935e-07	FDR<0.1
LOC106607153	260.828213511301	2.07671134853331	0.264279901626564	7.85799955180768	3.90316701247391e-15	4.6960373710078e-13	FDR<0.1
si:dkeyp-118h9.7	2298.7891757691	2.07535154403917	0.206097513493571	10.0697553738508	7.51648017272549e-24	2.88451406352627e-21	FDR<0.1
si:ch211-284o19.8	30.4510883328506	2.07434777834291	0.361067945287747	5.74503443303392	9.1902282903562e-09	3.55749741368258e-07	FDR<0.1
LOC106575700	427.919494125178	2.07311567938453	0.258087753848371	8.03259995281489	9.54284353788151e-16	1.28730067555253e-13	FDR<0.1
LOC123735051	19.8950442042147	2.07289696704484	0.590070008653733	3.51296784558537	0.00044313110022272	0.00437975667351568	FDR<0.1
LOC106605718	68.9793470804227	-2.0722562515025	0.277045220910288	-7.47984839692841	7.44083978605657e-14	7.23223633004573e-12	FDR<0.1
LOC106585117	181.364905780016	2.07195484093649	0.305509212096985	6.78197173405934	1.18546672099949e-11	8.19444666956731e-10	FDR<0.1
LOC123732592	12.8106814685587	2.07140966155596	0.615277912604293	3.36662444583502	0.000760942398729918	0.00681571666435836	FDR<0.1
kif4	17.0143810965122	2.07089847094641	0.483121693160631	4.28649448009337	1.8151471057181e-05	0.000294257423736879	FDR<0.1
cxl10	22.5100508645267	2.06149552719635	0.525891285023652	3.92000321340871	8.85477879448942e-05	0.00114787225630603	FDR<0.1
LOC106585063	31.671027444461	-2.06073803348917	0.476487049780781	-4.32485633017153	1.52631303395015e-05	0.000252397292048012	FDR<0.1
LOC106573105	37.1023817733938	2.06059723854792	0.431819102663601	4.77189921853269	1.82496821382758e-06	4.01481397098073e-05	FDR<0.1
LOC106607826	57.3557767303079	2.06057005875833	0.380269998764631	5.4187026729756	6.00330586398965e-08	1.89265696771504e-06	FDR<0.1
psf2	52.0128971705631	2.05997602329453	0.313961390699336	6.56123996235975	5.33621673658929e-11	3.21009492224336e-09	FDR<0.1
LOC106609518	16.5435733051682	-2.05448621962007	0.533707057862833	-3.849464213284	0.000118376476341307	0.00145777235071069	FDR<0.1
ier3	53.6299045557864	2.04989584281841	0.470834074959455	4.35375422434098	1.33825737513416e-05	0.000224299191684761	FDR<0.1
LOC106601320	47.4592450790339	-2.04514120764101	0.388168487661707	-5.26869458147096	1.37397348220517e-07	3.99241537427189e-06	FDR<0.1
LOC106569017	115.292295430126	2.04474120973751	0.247667477317114	8.25599401216263	1.50643178678199e-16	2.22054031193334e-14	FDR<0.1
LOC106565971	18.9176177457271	-2.04425708501084	0.535512132441383	-3.81738706029149	0.000134872493199076	0.00162533403011642	FDR<0.1
LOC106573334	243.760407284268	2.04406418502941	0.523230895528224	3.90661981641172	9.35962424242871e-05	0.00119796731677963	FDR<0.1
LOC106566470	19.8539249371265	2.0353799055664	0.39439395407972	5.16077866942906	2.45924791712556e-07	6.61885612326249e-06	FDR<0.1
LOC106603543	17.3135880140498	2.03249991342328	0.540387522396082	3.76118957079388	0.000169107202041819	0.00194320500931689	FDR<0.1
cdca5	25.2433975394685	2.02905931292384	0.604705994264456	3.35544765914206	0.000792366490638586	0.00703209463661629	FDR<0.1
LOC106574369	31.8724997570336	2.02792073978601	0.575488244292151	3.5238265245198	0.000425362637715608	0.00423069180266002	FDR<0.1
LOC123726188	26.7962100855335	2.02644130166058	0.45542089144337	4.44960110467959	8.60299237185246e-06	0.000152578011324854	FDR<0.1
LOC106589384	11.9875185117431	-2.02236349300904	0.610705551883509	-3.31151974428882	0.000927906917449653	0.00799630100046518	FDR<0.1
mpeg1.1	529.327519358415	2.01993480017198	0.137797772400373	14.6586897958193	1.18538266540693e-48	2.63842473666274e-45	FDR<0.1
LOC106601824	4510.81843685222	-2.01970026263576	0.164969916271877	-12.2428398357626	1.83497896442875e-34	1.57088314577904e-31	FDR<0.1
LOC106605107	72.88013656532	2.01487456692172	0.282664596998117	7.12814617861445	1.01729709131219e-12	8.32463185971574e-11	FDR<0.1
LOC123741782	65.3102842140067	2.01356459056107	0.347887486659636	5.78797648025522	7.12393830172262e-09	2.806453428668e-07	FDR<0.1
LOC106594936	75.8081991152474	2.01180044099081	0.413981317430531	4.85964065595402	1.17599007694162e-06	2.7068445845467e-05	FDR<0.1
LOC106588330	32.777375205129	2.01143427544369	0.451317565678144	4.4568047610142	8.31903036173761e-06	0.000148013571376144	FDR<0.1
LOC106590759	47.3741228133446	2.00590971966509	0.400281586112608	5.01124655557047	5.40785731959631e-07	1.35855630044667e-05	FDR<0.1
LOC106606048	13.2277129932386	2.00506885432328	0.582285929134985	3.44344376877166	0.000574356018750889	0.00540779029837449	FDR<0.1
LOC106577148	83.2229229506435	2.00421440223329	0.487763910220509	4.10898461373908	3.97402548841641e-05	0.000575496807554798	FDR<0.1
LOC106560850	88.1928700513123	2.00319002129794	0.318506037681598	6.28933139189179	3.18836190373415e-10	1.65809717881577e-08	FDR<0.1
LOC106581235	14.548847771389	2.0024448044803	0.492684058021387	4.06435883580664	4.8164678439412e-05	0.000678941996646252	FDR<0.1
LOC100136565	763.039477202219	-2.00234472786833	0.411284845303236	-4.86851084044205	1.12442355606454e-06	2.6016028597593e-05	FDR<0.1
LOC106588402	1143.43290410926	1.99461022411448	0.572646768209531	3.48314237475038	0.000495564737914074	0.00478744788910219	FDR<0.1
LOC106592577	25.5449502803296	1.99348190293692	0.468174282401144	4.25799104707947	2.0627220783545e-05	0.000330302647626004	FDR<0.1
LOC106564750	16.3050618727084	1.98444008088307	0.509010454206931	3.89862342606489	9.67410865095775e-05	0.00122973335438617	FDR<0.1
LOC106561604	70.9243460185202	1.98292946499564	0.436780914283458	4.53987205061067	5.62883752184767e-06	0.000105129623034823	FDR<0.1
LOC123732652	96.6519856900091	1.97472033017112	0.359987390439662	5.48552638957533	4.1224000712264e-08	1.33950920854536e-06	FDR<0.1
birc5a	74.2572494467413	1.97417944236009	0.403239534083723	4.89579834191108	9.79074286107323e-07	2.30605666245257e-05	FDR<0.1
LOC106605011	54.6128291645102	-1.96762752432031	0.323628364698936	-6.07989823806312	1.20258844727121e-09	5.63520287565529e-08	FDR<0.1
gins1	109.652706972317	1.96504502981094	0.32832334360057	5.98509082010801	2.16269152115524e-09	9.62743757557465e-08	FDR<0.1
LOC123733105	22.3005885799807	1.9630311458072	0.578232593489588	3.39488151984042	0.000686583055001366	0.00626053487841884	FDR<0.1
dhfr	81.9640363822428	1.95925148990563	0.344738538716508	5.68329696238807	1.32122558168357e-08	4.92593618042091e-07	FDR<0.1
abhd6b	235.909415976351	1.95829677629585	0.316590125101716	6.18559020331627	6.18705436834618e-10	3.04671363120905e-08	FDR<0.1
LOC106606635	34.5417650216514	-1.95565064926	0.453579674309424	-4.3115923398408	1.62083059385512e-05	0.000266246843970681	FDR<0.1
rfwd3	13.4149797980032	1.95551613549929	0.538476627900174	3.63157105467131	0.00028170107135286	0.00300436149792619	FDR<0.1
prkcq	11.4039543961576	1.95453050629755	0.564615381570874	3.4617025502558	0.000536770041226727	0.00512322194175416	FDR<0.1
LOC106573921	702.918237633793	1.95403539164218	0.271247303208896	7.20388873373356	5.85191246803801e-13	4.89668675615e-11	FDR<0.1
ncapg	43.4436954781201	1.94782717477949	0.595227362863461	3.27240865643185	0.00106635323216189	0.00896671335151467	FDR<0.1
LOC123741912	36.4670678180826	1.94696567876406	0.29454769220237	6.61001844627046	3.84272138607652e-11	2.39583452692692e-09	FDR<0.1
LOC106569128	112.921792563455	1.94659782069212	0.203508922271026	9.56517188027613	1.12015191970551e-21	3.72124498937393e-19	FDR<0.1
si:ch211-284e13.9	43.5524672464486	1.94157537115991	0.324120222680208	5.99029383327173	2.09462251348053e-09	9.34310779660312e-08	FDR<0.1
LOC106588898	59.7289885013975	-1.94132099663476	0.319295419217354	-6.08001518278356	1.20171168222282e-09	5.63520287565529e-08	FDR<0.1
swsap1	14.8422873851872	1.93623791553312	0.575211846504211	3.36613010893361	0.000762307430955872	0.00682519662036033	FDR<0.1
LOC106562005	13.4752262958346	1.93365184890557	0.566452897387828	3.41361454380853	0.000641072040586691	0.0059305824935073	FDR<0.1
LOC106595160	56.8583372695361	1.92987603342002	0.355320827631677	5.43136197864685	5.59255620326912e-08	1.77645156277497e-06	FDR<0.1
LOC106601758	32.8518148757471	-1.92779663431125	0.409114577544354	-4.71211914736097	2.45153964987736e-06	5.18155558067919e-05	FDR<0.1
LOC106560654	42.1059875082626	-1.92476251340532	0.590352869299411	-3.26035937741693	0.00111271128286424	0.00928636210498395	FDR<0.1
LOC106605124	661.454968356837	-1.9222462439882	0.195046130951434	-9.85534157797181	6.49953158086844e-23	2.29629482423761e-20	FDR<0.1
LOC106590148	471.574617638133	1.92111946571256	0.266043132890144	7.22108270505833	5.15752721591828e-13	4.38153590732478e-11	FDR<0.1
LOC106593077	19.4566952501995	-1.92088071190309	0.510089237614259	-3.76577384946848	0.000166034027953773	0.00191679740362816	FDR<0.1
helz2a	720.335623880358	1.91804300330674	0.176515397925902	10.8661512017886	1.67102223853303e-27	8.64967743843445e-25	FDR<0.1
LOC106595825	459.726549378064	1.9167525621323	0.199021448218377	9.63088440613265	5.92175829459431e-22	1.99706812304667e-19	FDR<0.1
neil3	9.75902586937957	1.91576330056804	0.57615119364326	3.32510514896936	0.000883851946392716	0.00767867940000354	FDR<0.1
LOC106561056	17.5340841546392	-1.91501207579626	0.529780846635874	-3.61472500932536	0.000300666588051586	0.00316417821127764	FDR<0.1
hlx	215.45016033204	1.91408480653076	0.568972524835532	3.36410762028281	0.000767915923405786	0.0068643665153277	FDR<0.1
LOC106604735	51.1588006603448	1.91259809751807	0.269800550183591	7.08893327391883	1.35149664960142e-12	1.08207238945426e-10	FDR<0.1
LOC106606373	3069.50718788851	1.90806646659661	0.391231658283402	4.87707583524448	1.07670049255717e-06	2.50420058133098e-05	FDR<0.1
LOC100192336	603.991147291814	1.90735803895834	0.134809400449591	14.1485536809545	1.90637823907617e-45	3.53601390377979e-42	FDR<0.1
LOC106609917	21.1541908482671	-1.90190020780325	0.540257818885824	-3.52035665439428	0.000430966870861527	0.00427281096286675	FDR<0.1
pim1	1347.21088238598	1.89733004771296	0.213812144325157	8.87381796624038	7.06800546906118e-19	1.48414778990909e-16	FDR<0.1
rfc2	241.138008940435	1.8940188247556	0.220845094618397	8.5762322592146	9.80314932783549e-18	1.80329336974349e-15	FDR<0.1
LOC123723703	28.4386113727718	-1.89386896103715	0.452284173455586	-4.18734298520204	2.82239145873488e-05	0.000432054945588177	FDR<0.1
LOC106600952	375.669087691736	-1.89042199820931	0.309929571088217	-6.09952122855432	1.06386631270704e-09	5.02750241788394e-08	FDR<0.1
dnaja	5014.92546532505	1.88987731747381	0.198624050858859	9.51484631041357	1.81981693524704e-21	5.87036019488821e-19	FDR<0.1
cep55l	26.4925144850555	1.88771444133112	0.493338203816407	3.82641041526479	0.000130025438121869	0.0015754524777989	FDR<0.1
catk	2005.19340359149	1.88728276688249	0.532334292495776	3.54529624239352	0.000392172059892855	0.00394262227149736	FDR<0.1
fbxo5	34.8208959744259	1.88646886014151	0.495997106691526	3.80338682361458	0.000142731217128671	0.00169616200258941	FDR<0.1
LOC106612300	32.3466315212715	1.88470115902182	0.392149816339766	4.80607431265217	1.53922705947671e-06	3.44322772762137e-05	FDR<0.1
LOC106603196	28.3192019848091	-1.88154212326335	0.484745070715048	-3.88150852258877	0.000103810513271034	0.00130102162409159	FDR<0.1
LOC106599217	29.8765314469253	1.88136217036008	0.429131772521496	4.38411297142031	1.16459329176332e-05	0.000198480225789189	FDR<0.1
LOC106574974	18.4117679380145	1.88012673997677	0.476377380528949	3.94671707101028	7.92300898731957e-05	0.00104596876654661	FDR<0.1
esco2	59.7207105801081	1.88005868368879	0.393145940732797	4.7820885042956	1.73483261685552e-06	3.83074448273514e-05	FDR<0.1
mmp9	194.528116306474	1.87648449681336	0.32651925903946	5.74693358772625	9.08764017816576e-09	3.52391454852985e-07	FDR<0.1
LOC106612640	593.069772124511	1.87552676175634	0.128333068186918	14.6145244421697	2.26933424103796e-48	4.5918946851839e-45	FDR<0.1
LOC106578012	3665.21598497442	1.87494243491276	0.140404658304829	13.3538477821877	1.12485180647802e-40	1.56480946928673e-37	FDR<0.1
cd9	4023.93805749162	1.87384689043279	0.578519736366184	3.23903710217883	0.00119933970924453	0.00985415402302134	FDR<0.1
LOC106602018	607.326531252303	1.87213088251218	0.466272326952196	4.01510184991981	5.94201293053085e-05	0.000817917896151859	FDR<0.1
ddx58	364.074301025154	1.86462042126224	0.237961827991147	7.83579634180491	4.65880478471649e-15	5.51572749458615e-13	FDR<0.1
LOC106612315	35.8195378037892	-1.86313486218872	0.51930873476963	-3.58772101727737	0.000333580935621253	0.00344220883869163	FDR<0.1
si:ch73-344o19.1	16.7302007114943	-1.85995508963831	0.503250333348943	-3.69588446620791	0.000219122608358919	0.00242213414100387	FDR<0.1
LOC106568835	24.6028133318047	-1.85160823576299	0.511040622665953	-3.623211450596	0.000290967765931781	0.00308986666703701	FDR<0.1
dhx58	459.263188507648	1.8433982090689	0.116277191460754	15.8534806862023	1.33005444453457e-56	4.93405863774173e-53	FDR<0.1
LOC106587574	87.9212426211192	1.84323449442631	0.42441130536455	4.34303815927583	1.4052571394221e-05	0.000234118363841745	FDR<0.1
LOC106588823	94.6371307411005	1.8371579906437	0.240799162521215	7.62942018322774	2.35811875174555e-14	2.56034181348061e-12	FDR<0.1
LOC106588586	39.8659855770709	1.83637478110006	0.328686478084856	5.58701042951322	2.31011856031889e-08	7.99667479246936e-07	FDR<0.1
b3glcta	40.3515993984103	-1.83538985337661	0.382916081898877	-4.79319083250547	1.64149344888685e-06	3.64634343166902e-05	FDR<0.1
LOC106567574	35.8780797401719	-1.83339987818306	0.364109755982668	-5.03529457274506	4.77114552768118e-07	1.20843725299633e-05	FDR<0.1
LOC106610754	47.7727493806621	-1.82976388847202	0.452155833248773	-4.04675502099581	5.19325414774089e-05	0.00072699025673218	FDR<0.1
LOC106562296	26.5761338088576	1.8240859602834	0.479257495650543	3.80606662772669	0.000141194360885355	0.00168389426564058	FDR<0.1
hmgb3	63.626720604877	-1.82383282269894	0.379426637374383	-4.80681281451346	1.53355451268805e-06	3.43423599236148e-05	FDR<0.1
LOC106576192	35.7963015382929	1.82374717895544	0.368330362110483	4.95138974833792	7.36853612953623e-07	1.79048992544997e-05	FDR<0.1
mki67	163.345101661178	1.82233760362781	0.324812488184266	5.61042961683788	2.01824944790711e-08	7.10794243853108e-07	FDR<0.1
LOC106610211	19.2281725689619	1.82194781628744	0.493901700206777	3.68888751653349	0.000225236764956857	0.00247693671660559	FDR<0.1
ifi44	102.513376053951	1.81955093667307	0.285105285298913	6.38203158796372	1.74753903863215e-10	9.44095240822193e-09	FDR<0.1
LOC106573718	469.000712146212	-1.81427220477479	0.276844583767344	-6.55339606101695	5.62430845988708e-11	3.34721544652852e-09	FDR<0.1
LOC123723668	83.0098611360298	1.81379116911705	0.347264454177945	5.22308329371259	1.75968187502621e-07	4.95158017374631e-06	FDR<0.1
LOC106584636	500.883107721254	1.80751476238363	0.228806115584941	7.89976595583005	2.79427608953549e-15	3.41730753850994e-13	FDR<0.1
gins4	127.098411735029	1.80123873818753	0.318833751268769	5.64946067039537	1.60952002791083e-08	5.86328916223227e-07	FDR<0.1
LOC106590648	1196.06806571169	1.80035917223688	0.213001188463084	8.45234331896186	2.85513569198891e-17	4.77816618287889e-15	FDR<0.1
LOC123725490	26.777723493237	1.79214327303999	0.391528079227056	4.57730458713966	4.71005424211233e-06	9.04541737022746e-05	FDR<0.1
LOC106572576	17.8463824380067	-1.79200664450077	0.506201497837415	-3.54010537731821	0.000399967295635165	0.00401038725658648	FDR<0.1
LOC100195150	26.7726732941074	1.78796065618829	0.518995283601387	3.44504220497219	0.000570970233079973	0.00538502349487036	FDR<0.1
r51a1	25.3358099392606	1.78505396726538	0.494682014060165	3.60848770832465	0.000307987103634704	0.00321990462785404	FDR<0.1
LOC106566188	32.7533035026576	1.78450127169863	0.42054353022462	4.24332118662127	2.20235870456532e-05	0.000348897509225729	FDR<0.1
arap2	19.0432539874473	1.78358247703099	0.44758860525784	3.98487015996204	6.75170331117914e-05	0.000916117531198748	FDR<0.1
LOC106578729	499.416022731033	1.78266301285729	0.254255485491085	7.01130600747569	2.36103694676106e-12	1.79972466989753e-10	FDR<0.1
LOC106583179	53.5337837335026	-1.78150564360441	0.386024957820209	-4.61500120008859	3.93093044862434e-06	7.72238746032485e-05	FDR<0.1
cd8a	17.9879918767075	-1.77856347671739	0.541415419753984	-3.28502553090483	0.00101973130988284	0.00863338892939226	FDR<0.1
LOC106600621	40.1227921405193	-1.77421503330837	0.449487752925935	-3.94719327002602	7.90727241769584e-05	0.00104513105387811	FDR<0.1
gzma	20.7240583265796	-1.7736359482541	0.470986710480215	-3.76578767253478	0.000166024841314049	0.00191679740362816	FDR<0.1
LOC106608436	112.102033316827	1.77273633676543	0.210255485679048	8.43134404336776	3.41717481685156e-17	5.63403533877644e-15	FDR<0.1
LOC106564242	247.260418645886	1.76763039560291	0.249976250249735	7.07119333871511	1.53606945155627e-12	1.21672006593379e-10	FDR<0.1
LOC106584436	59.5888140360147	-1.76365315916641	0.351467951501451	-5.01796295119422	5.22222444857241e-07	1.31340420086243e-05	FDR<0.1
LOC106591798	36.5490864501876	-1.76302069045881	0.344258498742978	-5.12121181291468	3.03578415569026e-07	8.03454027792553e-06	FDR<0.1
LOC106578013	183.971941505439	1.75706605174132	0.250335564378321	7.01884311206357	2.23712806907237e-12	1.72895821393794e-10	FDR<0.1
LOC106562484	315.080482816874	1.75551173665377	0.265183548367664	6.61998735389059	3.59229599312134e-11	2.25231899196887e-09	FDR<0.1
LOC106570677	28.8506061485902	-1.75043665491302	0.373391630791939	-4.68793757160666	2.75972170987761e-06	5.71935622145771e-05	FDR<0.1
LOC106610556	389.120647059004	1.74913733463171	0.236431005992318	7.398087773177	1.38159523042409e-13	1.28667559158073e-11	FDR<0.1
lg3bp	2097.39519262533	1.74910183802166	0.211569505819017	8.26726815497641	1.37063438656401e-16	2.03383867840944e-14	FDR<0.1
LOC106562460	21.2635664995905	1.74444590493901	0.480203584370859	3.63272154085335	0.0002804476137004	0.00299386234328226	FDR<0.1
LOC106579078	20.3234112009023	-1.74325601141777	0.447444301920734	-3.89602907878037	9.77826541278364e-05	0.00123872869412486	FDR<0.1
bhlh3	51.4394634144636	1.74071824396392	0.383305320008285	4.54133598752633	5.58988638916667e-06	0.000104642297098462	FDR<0.1
LOC106591921	1684.65596253127	1.73990963694217	0.450017177349856	3.86631827520111	0.000110490724996267	0.00137451786294556	FDR<0.1
LOC106588407	78.2840751120819	1.73979290684741	0.444261512655539	3.91614591245577	8.9975804399881e-05	0.00116232237628123	FDR<0.1
dema	96.7550703165064	-1.73938552298622	0.29977828489071	-5.80223989079246	6.54348533029565e-09	2.59616571268664e-07	FDR<0.1
LOC106576463	2265.28125768432	1.73842074004802	0.507697993954901	3.42412371281191	0.000616785357750386	0.00573499201395206	FDR<0.1
LOC106582240	401.786381195942	1.73505381526935	0.3087951693904	5.61878548390042	1.92304438226016e-08	6.80494783153364e-07	FDR<0.1
LOC106577110	16.5368337722043	-1.73371479812701	0.478523411064389	-3.62305115703885	0.00029114821175481	0.00309030848699979	FDR<0.1
LOC106597511	28.0671631919118	1.73238694248742	0.384463015815398	4.50599113886999	6.60638442481835e-06	0.000120429897238007	FDR<0.1
mcm7	356.921172266236	1.72858655113483	0.265496429224967	6.51077137338869	7.47658651880981e-11	4.35127126506374e-09	FDR<0.1
LOC100136587	380.524423145599	1.72499892659305	0.203412453406861	8.48030146484071	2.24611198395608e-17	3.87550081696855e-15	FDR<0.1
LOC106587399	57.6612476635447	-1.72420466870732	0.311698728806435	-5.53163843596567	3.17253332179509e-08	1.06027397412185e-06	FDR<0.1
mnd1	19.6309773621723	1.72308920017561	0.50812858906659	3.39104950449816	0.00069625523514717	0.00633575184951174	FDR<0.1
LOC106585268	118.482134160188	1.72012829060789	0.191901253732804	8.96361153014107	3.14214483419401e-19	6.99378597194902e-17	FDR<0.1
LOC123732638	20.2957255333979	1.7171596575548	0.451095863214388	3.80664022347442	0.000140867437519939	0.00168119432939346	FDR<0.1
LOC106565158	164.780039352419	1.71398240494025	0.329447928829031	5.20258971131591	1.96530435248487e-07	5.44753976059879e-06	FDR<0.1
LOC106604487	360.994638632292	-1.71284094012392	0.236058946890253	-7.25598822958503	3.98739759721531e-13	3.46685530151634e-11	FDR<0.1
LOC106606316	107.424230974895	-1.70880010781539	0.236661486260191	-7.22044019421352	5.18195561119116e-13	4.38555011383623e-11	FDR<0.1
ifngr2a	63.0095065302862	1.70833996129918	0.251843856287963	6.78332990321522	1.17437044396912e-11	8.14303343983323e-10	FDR<0.1
cip2a	23.4667387987425	1.7081139676075	0.478358058450248	3.57078539272722	0.000355912423209037	0.00362724300173385	FDR<0.1
LOC106608675	20.9662281188972	1.70787554993657	0.46181261006238	3.69820033650851	0.000217133490894358	0.00240206622282636	FDR<0.1
tri39	213.584296477906	1.70400550400332	0.170153299153975	10.0145310874127	1.31584403766926e-23	4.88134276507372e-21	FDR<0.1
LOC106606975	68.6416467860406	-1.70373536998821	0.427178671993877	-3.98834371115942	6.65362152920081e-05	0.000905234156460585	FDR<0.1
LOC106587371	667.168195173731	1.70333254456249	0.2145230806383	7.9400898937976	2.02034776485291e-15	2.56965146000548e-13	FDR<0.1
si:dkeyp-117h8.4	20.9775794215498	1.70284496776881	0.525765475013023	3.23879191140619	0.00120037115519312	0.00985898936246806	FDR<0.1
LOC106573979	32.5580264229881	-1.70243496098135	0.449870249754876	-3.78427993829103	0.000154154236239864	0.00180777923615748	FDR<0.1
LOC106561509	1021.66586083355	1.69956263298391	0.249073435737972	6.82354032636331	8.88237915710248e-12	6.25645554679705e-10	FDR<0.1
LOC106607712	21.5091987551674	-1.69805820941441	0.439119660599459	-3.86696010626427	0.000110200446736983	0.00137260299019125	FDR<0.1
LOC106572073	331.906986160986	1.69602237070223	0.262110412947475	6.47064094718778	9.75880749562307e-11	5.52701112563812e-09	FDR<0.1
LOC100380341	69.1372773320886	1.69496416170236	0.258000370063252	6.56961911057267	5.04441295187161e-11	3.06771976728848e-09	FDR<0.1
LOC106587643	17.5100316316849	1.69190526787236	0.445266688072866	3.79975711903128	0.000144837970017982	0.00171661530173602	FDR<0.1
mcm6	211.63373743889	1.68931473598688	0.202761230060551	8.33154708857509	7.97926880419467e-17	1.26858975031261e-14	FDR<0.1
LOC106580963	36.4327742448565	1.68735396976141	0.416454415936318	4.05171347737475	5.08439058712795e-05	0.00071264713909505	FDR<0.1
ifm5	22.155869176269	1.68578063562335	0.390395967946556	4.318130242201	1.5735656969103e-05	0.000259056400013531	FDR<0.1
rab18	120.672315489009	1.68544164182721	0.302999707327006	5.56251904233105	2.6590800501093e-08	9.02222618221535e-07	FDR<0.1
racgap1	30.1120643868419	1.68468991157369	0.472556375687326	3.56505593459263	0.000363778598820649	0.00369051233024157	FDR<0.1
LOC106586715	727.513971266437	1.68297234476463	0.170568364801107	9.86684926438194	5.79564973647773e-23	2.08063825539551e-20	FDR<0.1
i17ra	54.5906535873104	1.67746063483459	0.298092558098744	5.62731470229766	1.83036613832816e-08	6.51844632110532e-07	FDR<0.1
LOC106601018	9162.06419541031	1.67677287203929	0.517940448307076	3.23738545139686	0.0012063035707166	0.00989345642692758	FDR<0.1
LOC106562935	37.46272447866	-1.66670936090138	0.360097046949592	-4.62850049735259	3.68322979583183e-06	7.32630284143207e-05	FDR<0.1
LOC106571913	22.5791795770874	1.66631974184792	0.399983958999601	4.16596642029233	3.10036339424272e-05	0.000467533119438038	FDR<0.1
tk1	156.416650559727	1.66608592274871	0.297720694301092	5.59613743565893	2.191799764174e-08	7.6107767786248e-07	FDR<0.1
mpx	70.893021931211	1.66550447970207	0.362983105132404	4.58838016467611	4.46698611078267e-06	8.63074451855909e-05	FDR<0.1
LOC106563178	189.202701426766	1.66235143030657	0.223076830367227	7.45192330180605	9.19892023965634e-14	8.78753505125626e-12	FDR<0.1
LOC106609424	484.449337362371	1.65978474379104	0.220901296901011	7.51369397588831	5.74818667981821e-14	5.68636173863972e-12	FDR<0.1
smpd1	78.0415318421668	-1.6578520955595	0.512210183822597	-3.23666367424998	0.00120935851475172	0.00990858285761123	FDR<0.1
mc6zb	43.4100565516338	1.65599123858181	0.348280245098628	4.75476649016615	1.98675916716462e-06	4.33542015125001e-05	FDR<0.1
LOC106580864	196.247253773393	1.65589243965574	0.236150501687936	7.01202168879547	2.34898777967167e-12	1.79972466989753e-10	FDR<0.1
slc37a4a	20.9925076106524	-1.65547681704036	0.50556309985587	-3.2745206632215	0.00105841398167957	0.00891342353546116	FDR<0.1
LOC106565723	383.78004034528	1.65418655573614	0.21591400584761	7.66132122481974	1.84029919607594e-14	2.07925784295727e-12	FDR<0.1
LOC123732513	59.33874103807	1.65293735180924	0.25127976807221	6.57807576189038	4.76575399079481e-11	2.92647189960452e-09	FDR<0.1
eif2ak2	116.382441222969	1.65016703676431	0.264163774171991	6.24675749707422	4.19060910517433e-10	2.13932517116904e-08	FDR<0.1
LOC106596456	17.4538108212023	1.64878450813989	0.457473304996562	3.60411086315141	0.000313223347515343	0.00326441698137273	FDR<0.1
LOC106568211	36.7723098930445	1.64871436823459	0.468621949009718	3.51821840978345	0.000434454628243303	0.00430164195526665	FDR<0.1
ercc8	44.9246459654692	-1.64825210371656	0.309329540321516	-5.32846653443886	9.9045441993525e-08	3.00757632727405e-06	FDR<0.1
plcg1	17.5973169637432	-1.64369906619089	0.506340501318304	-3.24623264761828	0.00116943230354102	0.00965475675527299	FDR<0.1
LOC106582375	1017.45879707849	-1.64250429080051	0.203667667510694	-8.06462955497965	7.34582689064324e-16	1.00928033908603e-13	FDR<0.1
LOC106602585	65.6192452359555	1.64063959151361	0.257328988972443	6.37565008926882	1.8218846522558e-10	9.79505038403615e-09	FDR<0.1
LOC106567318	348.347384644329	1.63286791389532	0.204081048748933	8.00107567020655	1.23336959462215e-15	1.64385272078441e-13	FDR<0.1
LOC106581285	270.841856142895	1.63161703653167	0.249959442629779	6.52752710346012	6.68644112080941e-11	3.91649490702568e-09	FDR<0.1
nelfcd	356.187161331052	1.63127725429417	0.197196827578935	8.2723301095764	1.31365976510062e-16	1.96237845983957e-14	FDR<0.1
LOC123741814	84.1823756064333	1.6297733604381	0.424766905715473	3.83686520420636	0.000124614826030717	0.00151746280503878	FDR<0.1
borea	57.3379076103578	1.62469909657641	0.377183132242701	4.3074542780216	1.65144218072199e-05	0.000270675994539839	FDR<0.1
LOC106576047	22.4585549448003	1.62130450300422	0.426817071846995	3.79859337862996	0.000145519604101364	0.00172285922770647	FDR<0.1
rnf213b	263.822112727005	1.62105295308313	0.17110262323477	9.47415604995653	2.6892574297121e-21	8.08885025277459e-19	FDR<0.1
LOC106572480	97.3281614825684	1.62026257066931	0.260016123765777	6.23139268135864	4.62306650518349e-10	2.3280591464338e-08	FDR<0.1
LOC106587232	20.4108059000987	-1.6171138890988	0.475989535801778	-3.39737277285909	0.000680362167028425	0.00622165205986799	FDR<0.1
LOC106580794	66.6923139359204	1.61706825006546	0.240293065789255	6.72956685102049	1.70168891217812e-11	1.14776338809881e-09	FDR<0.1
LOC106566587	48.0433035174629	1.61477882082029	0.288184862508999	5.60327425514888	2.10340009165776e-08	7.3381628903007e-07	FDR<0.1
cdc20	29.591169981533	1.61416909886233	0.396077254938135	4.07538953256596	4.59373855564116e-05	0.000652474986704553	FDR<0.1
cenph	39.3728797591221	1.61049064111411	0.442883996122736	3.63637127377211	0.000276505721343509	0.00295745523578271	FDR<0.1
myo6a	23.1336567474859	-1.60839847355685	0.452822996120833	-3.55193637985572	0.000382407309259489	0.00385490121806962	FDR<0.1
LOC106582712	1242.47427738629	-1.60559152699873	0.202083949658961	-7.94517095349901	1.93923156874182e-15	2.48065610672732e-13	FDR<0.1
serb	75.5671969015025	1.6053689667569	0.312835615491486	5.13166943678954	2.87183538239236e-07	7.62166177436113e-06	FDR<0.1
LOC106607840	122.660537287886	1.60341254535449	0.25335612180659	6.32869075324151	2.47250068126102e-10	1.30514325758245e-08	FDR<0.1
LOC106603659	447.318182161137	1.60282844860495	0.462576074658993	3.46500508005421	0.000530221463541559	0.00507598681097119	FDR<0.1
LOC106597522	180.090049633732	1.60266290171005	0.238232574442332	6.72730379320144	1.72835653208074e-11	1.1597152928689e-09	FDR<0.1
LOC106603166	34.8450309749673	1.6024459706672	0.373757013740573	4.28740040121219	1.80776268490778e-05	0.000293375695110921	FDR<0.1
LOC106583080	475.91720361198	1.6014144557337	0.286051919703036	5.59833493652554	2.16420324142984e-08	7.52669308558523e-07	FDR<0.1
mcm5	41.7359927702905	1.59743728029232	0.363852191141271	4.39034673745331	1.13170057000369e-05	0.000193318428911297	FDR<0.1
traf1	18.5025225185782	1.59345026288168	0.434930503809591	3.66368936858766	0.000248608260377882	0.00269140207173682	FDR<0.1
LOC106584638	47.4066287185169	1.5877776686877	0.302731442956229	5.24483896744504	1.56418883322335e-07	4.45783803455637e-06	FDR<0.1
LOC106606948	143.22306656263	-1.58580677316128	0.345898000020234	-4.58460810143023	4.54838722810232e-06	8.78039921275814e-05	FDR<0.1
LOC106582383	17.8215937631333	-1.57873495442496	0.479677915839482	-3.29123960535482	0.000997469144631763	0.00847391916840221	FDR<0.1
LOC100196807	60.3877368783796	-1.57872243234927	0.401204344766374	-3.93495846429225	8.32110854659895e-05	0.00109180671994745	FDR<0.1
LOC106607161	18.7071545215973	-1.57573773987742	0.471603768507575	-3.34123229096314	0.000834074085934071	0.00733134806879893	FDR<0.1
LOC106606263	461.609294019266	1.57542949538141	0.191819189861168	8.21309638791434	2.15556375967535e-16	3.11548949109441e-14	FDR<0.1
LOC106605553	604.808098992122	1.57264070924136	0.276789279260253	5.68172551135073	1.33342544871377e-08	4.96310763168414e-07	FDR<0.1
LOC123728247	107.028517409274	-1.57224643527449	0.40746554021715	-3.85859975897984	0.000114038518255802	0.00141329027802764	FDR<0.1
LOC106610968	37.4759890927699	1.5713900012976	0.302861523355503	5.18847684541651	2.12021118216e-07	5.83333257015048e-06	FDR<0.1
LOC106572647	90.50860571279	-1.5704974058151	0.356224098242538	-4.40873431517767	1.03976485545459e-05	0.000179682345906119	FDR<0.1
LOC106609153	1101.0556759731	-1.56320783084756	0.154712963959534	-10.1039227149473	5.30756788471062e-24	2.07255870136647e-21	FDR<0.1
LOC106588430	449.791130323428	1.56238709033966	0.139581925516538	11.1933338400217	4.39588375697545e-29	2.50880976058358e-26	FDR<0.1
timp3	24.0798517556154	-1.56057652570113	0.413267575820941	-3.77618912541373	0.000159246094390356	0.00185867832665996	FDR<0.1
LOC106577057	19.0452143181156	1.5591977318126	0.442772820564344	3.52143957216094	0.000429210478773134	0.00425919163465556	FDR<0.1
oip5	31.0046938230017	1.5571139140475	0.42054546937215	3.70260537195223	0.00021339668258984	0.00237133467852454	FDR<0.1
LOC106590420	53.7636316075761	-1.55401714366181	0.474631192071906	-3.27415721853018	0.00105977630025148	0.00892152076058907	FDR<0.1
LOC106585119	20.8568806036977	1.55370077992007	0.480388542269465	3.23425861195614	0.00121958967110476	0.0099616979447522	FDR<0.1
LOC106604162	102.291467022203	1.5505286535628	0.28598549006238	5.42170392359625	5.90336014583989e-08	1.86643451883671e-06	FDR<0.1
LOC106586211	80.1484189664905	1.54940948336888	0.411250764106791	3.76755405362975	0.000164854852930841	0.00190615029430372	FDR<0.1
ypel1	529.54170700759	-1.54734890575866	0.226405035344245	-6.83442796846787	8.23328920801149e-12	5.83619589783184e-10	FDR<0.1
LOC106608837	527.161771150862	1.54726192535289	0.176139995605457	8.78427366842152	1.57378114360086e-18	3.07273865739193e-16	FDR<0.1
LOC106561867	23.2461180271567	-1.54589790821329	0.442281396310452	-3.49528133244874	0.000473562310599801	0.00461999795745754	FDR<0.1
LOC106606012	46.9928205423254	1.54521056296433	0.39776018746686	3.88477935110856	0.000102422865437323	0.00128652829509251	FDR<0.1
LOC106612521	33.070538605177	-1.54499914186326	0.365560337221286	-4.22638613807828	2.37474347939885e-05	0.000371709144616453	FDR<0.1
ppcs	328.842005376067	1.54320729921242	0.172930144154253	8.9238767871256	4.50244708239202e-19	9.8250457999884e-17	FDR<0.1
LOC106583173	33.3676605217669	-1.53972540984398	0.44006522302398	-3.49885728134457	0.000467256612989891	0.00457352580999516	FDR<0.1
LOC106611325	104.040335784981	-1.53731555721598	0.277784217427021	-5.53420770789423	3.12638312436702e-08	1.04642158770167e-06	FDR<0.1
si:ch211-244b2.4	174.999969536453	1.53133988001865	0.231580377213613	6.61256319919597	3.77721768894555e-11	2.36160986855478e-09	FDR<0.1
cdk6	41.0163329728001	1.52888402380275	0.333138434798919	4.58933543565929	4.44659392482571e-06	8.5988086515005e-05	FDR<0.1
rir2	262.41943628849	1.5287204115044	0.287140304905183	5.32394925194913	1.01538245063566e-07	3.06827918825415e-06	FDR<0.1
LOC106610857	21.8759421184307	-1.52683486793705	0.449257117512369	-3.39857691379818	0.000677374136618354	0.00620355367555416	FDR<0.1
LOC100380855	59.0199029346347	1.52638168736722	0.268969647508269	5.67492169286611	1.38752112083554e-08	5.12163268782048e-07	FDR<0.1
LOC106563671	401.895992489031	1.52621541544385	0.186004974859693	8.2052397608994	2.30131160265289e-16	3.30468346140955e-14	FDR<0.1
cenpm	26.639283189905	1.52308590152346	0.418116593588104	3.64273010179521	0.000269761648368533	0.00289785461842992	FDR<0.1
p38b	23.3636425367536	-1.51952690288722	0.426492651363482	-3.56284427886236	0.000366858315371703	0.00371836629487403	FDR<0.1
ccnb1	50.7720890658344	1.51900166359249	0.462287408220281	3.28583828281277	0.00101679367905295	0.00861179364853906	FDR<0.1
LOC123744230	48.5504518765088	-1.51791816005875	0.3085494507922	-4.91952961238952	8.67524434701463e-07	2.0695990211774e-05	FDR<0.1
LOC123729257	39.9616027960953	1.51586925603449	0.332037125721486	4.56536073410661	4.98636138348995e-06	9.48601980117259e-05	FDR<0.1
LOC106580442	107.72892348798	1.5150106594929	0.287116364713447	5.27664336027987	1.31571590737601e-07	3.83314197203865e-06	FDR<0.1
dhb14	851.121862204703	-1.5142026075347	0.210407170435608	-7.19653519601938	6.1761851450542e-13	5.14867149657739e-11	FDR<0.1
rpa2	210.812104099144	1.51164533664998	0.202600963770907	7.46119519134811	8.57411198328572e-14	8.22597347086093e-12	FDR<0.1
LOC106608126	151.473384965187	-1.51079629890131	0.297434700617328	-5.0794217882636	3.78585341147306e-07	9.79831688750782e-06	FDR<0.1
si:ch211-245h14.1	105.265510628847	1.51016722415199	0.291322943251964	5.1838252328992	2.17380642344349e-07	5.94405201142571e-06	FDR<0.1
LOC106608761	31.9527584482024	-1.50446581144481	0.395517301181333	-3.80379267089269	0.000142497457475898	0.00169428867975349	FDR<0.1
LOC106604045	19.892379274953	1.50178258732289	0.450041571859564	3.33698636132113	0.000846921040662324	0.00743033840089161	FDR<0.1
catl1	5207.40357409101	1.50117744363238	0.20759515922301	7.23127383726581	4.784844199896e-13	4.11201012360174e-11	FDR<0.1
rab3c	28.8669977747289	-1.50049711471488	0.456586646328705	-3.28633596006363	0.00101499873071594	0.00860313851800277	FDR<0.1
catb	2129.89684229781	1.50019288871081	0.169217199852929	8.86548701913674	7.61703898762349e-19	1.5844864839862e-16	FDR<0.1
LOC106562243	239.547481164205	1.4996509458532	0.203745245258089	7.36042180495332	1.83330000929631e-13	1.65876388646005e-11	FDR<0.1
osbpl6	19.3663078404541	-1.49927101908858	0.436703378597816	-3.43315644569204	0.000596597747543241	0.00557944229614179	FDR<0.1
tdx	27516.2293843989	1.49825188855988	0.16538559965634	9.05914355102952	1.31478809782793e-19	3.21588499796199e-17	FDR<0.1
LOC106566596	24.9589916670222	1.49702319464149	0.35258935150413	4.24579808849944	2.17816714630026e-05	0.000345803454653004	FDR<0.1
LOC106585278	273.347483108138	1.48855421306197	0.235344950469438	6.32498895809228	2.53250691541283e-10	1.32944667271836e-08	FDR<0.1
LOC106599111	346.075196907519	1.48420985162117	0.168158858300279	8.82623649222715	1.08256989199371e-18	2.1905309687269e-16	FDR<0.1
LOC106589454	190.565715062778	-1.48219945675537	0.201639528696048	-7.3507385498289	1.97114648423793e-13	1.76910396960355e-11	FDR<0.1
LOC106605185	26.4681684292458	1.48130310208963	0.448517582540182	3.30266451027463	0.000957708929859097	0.00819557299531095	FDR<0.1
LOC106607888	49.1819503479775	1.47714780989591	0.378649879707157	3.9010914542963	9.57599630232983e-05	0.00122002446580276	FDR<0.1
mapk8ip2	74.5795861617544	-1.47643435397031	0.281149636190819	-5.25141833357464	1.50932450303907e-07	4.32362223792068e-06	FDR<0.1
LOC106581370	1178.90140511716	-1.4759825029733	0.436084393664303	-3.38462583026877	0.00071275341683127	0.00644118906339639	FDR<0.1
LOC106611654	70.9027683641015	1.47158432920963	0.351750031530266	4.18360823681408	2.86918387375199e-05	0.000438614661139916	FDR<0.1
LOC106567371	215.108013694287	1.47149276125736	0.371204888060953	3.96409855738684	7.36738120730237e-05	0.000986068375899796	FDR<0.1
LOC106584263	144.306646513182	-1.46762528924092	0.288274317484801	-5.09107194163524	3.56044895166177e-07	9.25799915491678e-06	FDR<0.1
LOC106611195	571.362291177668	-1.46741412823553	0.168708953851344	-8.69790307352942	3.38073106867259e-18	6.43147966893287e-16	FDR<0.1
popdc2	43.8814086271009	-1.46544408668612	0.295366764740514	-4.96143866414201	6.9972966665298e-07	1.7133754587857e-05	FDR<0.1
slc44a5b	31.573375743334	-1.4635619153759	0.348908770206502	-4.19468365472638	2.73252677422722e-05	0.000419452282349996	FDR<0.1
wu:fj29h11	84.605088794282	1.46272841366889	0.258968318217769	5.64829097140318	1.62050731161863e-08	5.88405411778261e-07	FDR<0.1
irf-1	1404.89600033214	1.46148095252203	0.273964764053083	5.33455810484759	9.57775153963241e-08	2.91231685476965e-06	FDR<0.1
LOC106567223	37.5923631182217	-1.45986664819258	0.350841460468231	-4.1610436983253	3.16796454724467e-05	0.000474051119398386	FDR<0.1
LOC100136371	52.4216632907549	-1.45898063129716	0.314562275665849	-4.63812969374304	3.51576156534106e-06	7.04251663280827e-05	FDR<0.1
LOC106588356	80.4329208137441	-1.45896327164703	0.296639873445769	-4.9182979169311	8.72999783609606e-07	2.07820632979493e-05	FDR<0.1
LOC106566440	160.115216564587	1.45624237045584	0.222979166027628	6.53084499506744	6.53996563889132e-11	3.85439675207033e-09	FDR<0.1
LOC106588089	146.512244547331	1.45608207598314	0.351920144336947	4.13753545914952	3.51056210083366e-05	0.000516465557396802	FDR<0.1
LOC106562284	1578.53715971095	1.45449707184888	0.263555253540196	5.5187557535333	3.41408321884146e-08	1.12412225273629e-06	FDR<0.1
cmbl	50.6597605045874	-1.45303226137482	0.308372213549837	-4.71194289734536	2.45366141703472e-06	5.18155558067919e-05	FDR<0.1
LOC106570108	60.2731801502614	1.45286222430926	0.260323944208469	5.5809780722506	2.39169798745836e-08	8.25339748912376e-07	FDR<0.1
sp4	23.7550195512946	-1.45230429489918	0.436919999250042	-3.32395930008241	0.000887491470628391	0.0077012807614997	FDR<0.1
zgc:100829	22.7209057520179	1.44844583582441	0.366668329587176	3.95028890947628	7.80569143551571e-05	0.00103354598436472	FDR<0.1
LOC106589526	23.7814322347477	-1.44100557794918	0.426125269823894	-3.38164779231399	0.000720524620957523	0.00650078516954704	FDR<0.1
LOC106585270	115.545270079324	1.43984714103184	0.378312003790126	3.80597794044786	0.000141244972322355	0.00168389426564058	FDR<0.1
LOC106574401	651.98903018337	1.43977585943188	0.178725101461684	8.05581223709947	7.89527515653823e-16	1.07811677567011e-13	FDR<0.1
LOC106602625	28.2114931786521	-1.43976656874901	0.411204907402004	-3.50133605614161	0.00046293169635065	0.00454117835935336	FDR<0.1
LOC106577891	364.654523031629	-1.43868790156048	0.322767765718132	-4.45734690500929	8.2980259330258e-06	0.000147757968973831	FDR<0.1
LOC106609042	147.269349174938	1.43424353603074	0.251743628933553	5.69723866342335	1.21763421002799e-08	4.60920106238147e-07	FDR<0.1
LOC123723652	58.0633926647222	1.43377190016757	0.409672530478433	3.4997999462965	0.000465607447148709	0.00455938871915352	FDR<0.1
ctsz	69.4408973502917	1.43210209057386	0.365873547900959	3.91419958832751	9.07045867773326e-05	0.00117037837245789	FDR<0.1
LOC106611944	46.7428409662943	1.43203198461997	0.27336525526393	5.23852961210217	1.61861007881387e-07	4.60703620642444e-06	FDR<0.1
LOC106598879	26.8482420897629	1.43053623947972	0.425764125585101	3.35992666717474	0.00077963163755191	0.00694632370235271	FDR<0.1
lepr	62.523593563829	-1.43052610858552	0.285694905475642	-5.00718102132026	5.52329775225667e-07	1.38443199740686e-05	FDR<0.1
prr13	172.898429092244	1.42865165991255	0.297856786704669	4.7964381665377	1.61511782655734e-06	3.59492925835132e-05	FDR<0.1
LOC106592182	237.97527434396	-1.42715929225044	0.355913914039862	-4.00984405484805	6.07588620764066e-05	0.000834281771805465	FDR<0.1
LOC106560346	1583.02938368609	1.42508636302662	0.139866769966908	10.1888844888875	2.2230028572063e-24	9.16288844364776e-22	FDR<0.1
pola2	167.08005259311	1.42139881559182	0.222523504701923	6.38763449953667	1.68471413937805e-10	9.16830496681578e-09	FDR<0.1
ddx17	82.681634880524	-1.420705336442	0.264076134173509	-5.37990811206188	7.45238672285688e-08	2.31993319828459e-06	FDR<0.1
LOC106588447	96.3300280499711	-1.41835191960756	0.273900228494375	-5.17835245119808	2.23854017840736e-07	6.10605726605283e-06	FDR<0.1
LOC123727472	2633.1797994381	-1.41815249559874	0.107277212375853	-13.2195129253559	6.77009247037328e-40	8.37159545586491e-37	FDR<0.1
LOC106568015	28.5996148467225	-1.41759965257771	0.390125967916031	-3.63369723925382	0.000279388685337808	0.00298398913543615	FDR<0.1
LOC106561070	948.961993644459	1.41511830307361	0.13606777073868	10.400099122601	2.4767541940867e-25	1.12505295616289e-22	FDR<0.1
LOC106586019	76.2284802303913	-1.41457377348271	0.274240793617255	-5.15814498209542	2.49408468681837e-07	6.68835385050642e-06	FDR<0.1
bub3	56.1695798495877	1.4131372292703	0.390057581857605	3.62289388797519	0.000291325354718179	0.00309071484524176	FDR<0.1
LOC106576261	207.082063677952	1.41054472827726	0.225395888436681	6.25807656945577	3.89754462110477e-10	1.99428846382874e-08	FDR<0.1
LOC106561892	61.0584910889851	-1.41018452990879	0.345508524810488	-4.08147535775645	4.47507230204715e-05	0.000638091987821687	FDR<0.1
LOC106579879	33.7560513030599	-1.40970558738825	0.420219373593955	-3.35468965966905	0.000794540664434945	0.00704577135816454	FDR<0.1
LOC106609124	134.902009415061	1.40694960313597	0.211293151377999	6.65875630118726	2.76154384108494e-11	1.78681519810665e-09	FDR<0.1
LOC100194637	47900.8627503526	1.40437645313212	0.214233482214405	6.55535464678963	5.55097947893366e-11	3.31243166868915e-09	FDR<0.1
LOC106582249	2759.04027460451	1.40251070380747	0.13003100959977	10.7859710397108	4.00985802636913e-27	2.028441362521e-24	FDR<0.1
swi5	45.6081026645797	1.40167750487843	0.378420697475095	3.70401913592656	0.000212210239544971	0.00236088110687148	FDR<0.1
hnrpl	32.8680449422211	1.3972474200956	0.303109793207791	4.60970727903121	4.0323632228314e-06	7.87992454905893e-05	FDR<0.1
hemk1	49.260842716375	1.39665580555134	0.297975482233669	4.68715008054285	2.77035811891727e-06	5.73072778911343e-05	FDR<0.1
LOC106564897	54.3189124136149	1.39506692669757	0.306097880504003	4.557584405356	5.17452981101615e-06	9.77713790607789e-05	FDR<0.1
LOC123724431	24.3609604263892	1.39415183824186	0.355044371187724	3.92669748172046	8.6120186986093e-05	0.00112097258592775	FDR<0.1
tcea3	48.5186842237558	-1.39346959174795	0.301646064658239	-4.61955170317483	3.84570043738229e-06	7.58438535196364e-05	FDR<0.1
LOC106608781	44.4525967923306	-1.39316573793013	0.365040772227112	-3.8164661153614	0.000135376656567013	0.00162964500912309	FDR<0.1
LOC106582237	50.5317543774818	1.39295586912443	0.261028578693025	5.33641134660038	9.48041922015606e-08	2.88666444599499e-06	FDR<0.1
incenp	80.2929882774578	1.39254424239271	0.346461817635677	4.01932961010163	5.8363972742458e-05	0.000805372166956994	FDR<0.1
LOC106564857	700.754070242979	1.3910650775388	0.18758294812446	7.41573310072854	1.20953864186283e-13	1.13594561563641e-11	FDR<0.1
LOC106571802	122.289523644276	-1.39094546495082	0.28497915581221	-4.88086737777901	1.05620256402548e-06	2.46055539900674e-05	FDR<0.1
lyrm4	164.187702071533	1.38979805632074	0.1841736960793	7.54612675917807	4.48393643983269e-14	4.5420024254973e-12	FDR<0.1
tisd	35.2163310454487	-1.38836262290565	0.378214707614264	-3.67083192418212	0.000241762286649249	0.0026275121954292	FDR<0.1
LOC123723689	90.1304065313126	1.38646861201875	0.295472351405951	4.69238020214578	2.70044669127383e-06	5.62268872351476e-05	FDR<0.1
LOC106583807	78.6925729546029	1.38644274388701	0.325153850375611	4.26395917589603	2.00836153578895e-05	0.000322535516931857	FDR<0.1
LOC106576675	21.1102204660574	-1.38562415870504	0.412246727418281	-3.36115259757813	0.00077617930077221	0.00692155403709449	FDR<0.1
mpp1	90.2354265499435	-1.38542407634854	0.263884104340407	-5.2501232683624	1.51997461285882e-07	4.33765626798643e-06	FDR<0.1
LOC106605459	100.491365351459	-1.3831070990974	0.242058278751951	-5.71394255230057	1.1038827759731e-08	4.22034091339653e-07	FDR<0.1
pttg1	170.008221712983	1.38300325601524	0.394965628032705	3.50157876497729	0.000462510236519617	0.00453904446404481	FDR<0.1
LOC106588327	43.4041869699484	-1.38161182136975	0.340078043701696	-4.06263164281681	4.85225670860196e-05	0.000683121630740433	FDR<0.1
LOC106569577	26.4278039695998	-1.37846421354672	0.398731425633375	-3.45712458293716	0.000545972378230632	0.00518219752437416	FDR<0.1
LOC106560261	48.8028740399968	-1.37774552035468	0.345751747876103	-3.98478251756628	6.754195654134e-05	0.000916117531198748	FDR<0.1
LOC106612682	599.063474419748	1.37633240613076	0.141412310668054	9.73276230074138	2.18575290985387e-22	7.60163879180117e-20	FDR<0.1
LOC106570983	46.5272211050279	-1.37381484355786	0.337111666459557	-4.07525155680923	4.59646320043463e-05	0.000652474986704553	FDR<0.1
rock2a	46.0101038574043	-1.3730530368545	0.340641984542003	-4.03078040629839	5.55919637419466e-05	0.000772388220329743	FDR<0.1
abcc3	207.358128667033	-1.37299109136699	0.264390351708983	-5.19304536830548	2.06881744296295e-07	5.70603948518826e-06	FDR<0.1
LOC106578051	42.3130023102074	-1.3724793962596	0.362332422227853	-3.78790114288065	0.000151925271687575	0.00178729000910256	FDR<0.1
LOC106568990	23.832680525513	-1.37106735695361	0.422578100912112	-3.24453007383542	0.00117644593835781	0.00970186502258915	FDR<0.1
dtna	127.734521897655	-1.36975336452327	0.211105124312117	-6.48848941486659	8.67012468622789e-11	4.93554054388901e-09	FDR<0.1
LOC106601123	184.776203228158	1.36741932492609	0.208275606124486	6.5654319791478	5.18822330394034e-11	3.13773125074655e-09	FDR<0.1
LOC106612540	35.6683580397558	-1.36546142875462	0.386833852227947	-3.52983954452363	0.000415811763886508	0.00414842592585652	FDR<0.1
LOC106604000	27.6105004503197	1.3653595715587	0.361108686684062	3.78102112163608	0.000156186420977017	0.00182872033566883	FDR<0.1
fam171a2a	43.3498805681553	1.36516902074385	0.29601701290229	4.61179243503302	3.99211525850382e-06	7.82187512533257e-05	FDR<0.1
LOC106612597	185.832465275451	1.36251999184332	0.321278802864625	4.24092713149656	2.22598400319521e-05	0.000351888863232379	FDR<0.1
stat5a	57.0938471965568	1.36240406703108	0.279077791043885	4.88180754883803	1.05117819997854e-06	2.45768113184058e-05	FDR<0.1
LOC100196086	3691.62863880846	1.36133500309617	0.135314898596132	10.0604960519483	8.25811886447282e-24	3.11541033365146e-21	FDR<0.1
marcs	119.963949732411	-1.36117776438028	0.262243247852797	-5.19051596380601	2.09712140721324e-07	5.77694656952379e-06	FDR<0.1
pkz	99.1117850706365	1.36054521953094	0.201747809918047	6.74379176697688	1.54305646809143e-11	1.04393163728812e-09	FDR<0.1
LOC106562977	226.602696259193	-1.36009739147426	0.153136861615134	-8.88158067972216	6.59169013763388e-19	1.39731275317576e-16	FDR<0.1
LOC106561648	98.9972568512961	-1.35990352550652	0.293610560374189	-4.63165740283115	3.6275005862279e-06	7.22837135615583e-05	FDR<0.1
LOC106564904	717.890843019112	-1.35870311021577	0.11411460223427	-11.9064789572368	1.09504411358369e-32	8.70481852862351e-30	FDR<0.1
txlnbb	132.890795049628	1.35671491306334	0.344813584480477	3.93463301368324	8.33239136253653e-05	0.00109180671994745	FDR<0.1
LOC106605616	80.7028564969247	-1.35612125896053	0.262480846682411	-5.16655320226611	2.3845035117499e-07	6.44887960686869e-06	FDR<0.1
LOC123739479	267.897010276891	1.35553684113969	0.212199859261242	6.38801951075225	1.68047902605867e-10	9.16830496681578e-09	FDR<0.1
LOC106564927	202.935768569067	-1.35483826023849	0.169554483506277	-7.99057761388148	1.34307978979825e-15	1.77942083103152e-13	FDR<0.1
abr	41.5217712970366	-1.35360330520042	0.351016728823078	-3.85623588294184	0.000115146382099443	0.0014254327990931	FDR<0.1
LOC106599558	55.8217941985317	1.35288730995524	0.313248791570255	4.31889075508795	1.56815376649821e-05	0.000258547900257163	FDR<0.1
xaf1	143.683729857468	1.3516564626485	0.22636921530199	5.97102596678313	2.35766211028073e-09	1.03300872540607e-07	FDR<0.1
LOC106602205	2206.70171823838	1.35064386030596	0.138975395887573	9.71858257125309	2.51254556837053e-22	8.6037291170448e-20	FDR<0.1
st2	43.7973184110399	-1.35006488270494	0.361791356557156	-3.73161176527902	0.000190258564308736	0.00214324121731075	FDR<0.1
LOC106567151	824.842224925431	-1.34427470542635	0.40787210040298	-3.29582411765405	0.000981334315751503	0.00835918071182432	FDR<0.1
LOC106572891	271.785840144693	1.34172530903974	0.249990943687809	5.36709566053441	8.00146238798584e-08	2.47700347471195e-06	FDR<0.1
LOC106577146	216.080057447534	-1.34165090380777	0.160246420878891	-8.37242352402834	5.64451553526647e-17	9.17048370685848e-15	FDR<0.1
LOC106584374	338.970847464775	1.34154013416768	0.237485319722743	5.64893920910097	1.61440928092939e-08	5.87149048609909e-07	FDR<0.1
stac	196.003551236758	-1.34098113618071	0.181696532950592	-7.38033420013226	1.57892691006428e-13	1.44624506848604e-11	FDR<0.1
hs90a	23426.6986012763	1.34094620117147	0.246892758418009	5.43129012678915	5.59480881258539e-08	1.77645156277497e-06	FDR<0.1
LOC106588346	1571.10274638679	-1.34052057530356	0.0825414994580561	-16.2405648565271	2.60514278802573e-59	1.15970536351753e-55	FDR<0.1
LOC100136421	219.520218255501	1.34046380077334	0.235983945520498	5.68031777677394	1.34444719484911e-08	4.99577723922396e-07	FDR<0.1
LOC106582666	542.214747633699	1.33905950209368	0.151830287064679	8.81944918883834	1.1502412919495e-18	2.30649285371279e-16	FDR<0.1
LOC106561178	172.94310695779	1.33901153532988	0.357285214507426	3.74773844805171	0.000178436177816485	0.00202944938469051	FDR<0.1
LOC106609292	37.4454086380599	-1.33646809497531	0.362220430145245	-3.68965409940959	0.000224559171489068	0.0024708508923408	FDR<0.1
LOC106605765	37.9447335267561	-1.33576607440936	0.369448977526717	-3.6155630565056	0.000299695511318418	0.00315843877411238	FDR<0.1
hspg2	27.8340214824013	-1.33552293730737	0.411032264902746	-3.24919246332977	0.00115733144992734	0.00957260624767103	FDR<0.1
stml2	97.0071446321596	1.33537709157873	0.192501717037686	6.93696197690174	4.00621597293888e-12	2.9429160107483e-10	FDR<0.1
LOC106586300	369.527576762164	-1.3351725043555	0.159574429889412	-8.3670830300368	5.90620812265519e-17	9.52611452130864e-15	FDR<0.1
rnaset2l	4513.27676944928	1.33339576762863	0.146437821962274	9.10554220051256	8.583660420488e-20	2.14668667010362e-17	FDR<0.1
LOC106588950	21083.9552843271	1.33235088254255	0.145209870018792	9.17534656817839	4.5012419581098e-20	1.17868992357186e-17	FDR<0.1
LOC106588180	235.193503453077	-1.33148985308073	0.176450470739452	-7.54596940150314	4.48935454043223e-14	4.5420024254973e-12	FDR<0.1
LOC106611634	2393.52452629008	-1.33133521550822	0.105660606700678	-12.6001095117664	2.10851553676228e-36	2.23482565796451e-33	FDR<0.1
LOC106568196	467.236009396237	-1.330388722362	0.296326146627542	-4.48960963284212	7.13538159140008e-06	0.000129016509716802	FDR<0.1
LOC106580425	208.678981353655	-1.32876520317691	0.375329099763795	-3.54026693910261	0.000399722507628526	0.00401038725658648	FDR<0.1
kif15	26.3851946878908	1.32492606360779	0.408987009500416	3.23953092110727	0.00119726484194807	0.00984562994699623	FDR<0.1
pudp	315.065211014444	1.32407834426503	0.191579455965619	6.91137960274117	4.79962791405358e-12	3.47980840752458e-10	FDR<0.1
mov10	1305.33000830203	1.32343793493728	0.11242424642662	11.7718194873656	5.45354366449521e-32	4.04616582947781e-29	FDR<0.1
dnal4	27.8416848141376	1.32195517460216	0.362929700752305	3.64245519686573	0.000270049990775606	0.00289955267471464	FDR<0.1
LOC106596268	103.361292524463	-1.31862263157643	0.349804475896026	-3.76959908302709	0.000163509987823837	0.00189453686048046	FDR<0.1
LOC106565405	45.4008527822476	-1.31854311276741	0.319169281142582	-4.13117173447021	3.60918813672487e-05	0.000528508615442252	FDR<0.1
LOC106571254	132.936831504403	-1.31753579418233	0.347875343178596	-3.78737907131843	0.000152244740596787	0.00178915704129001	FDR<0.1
LOC106569491	20776.6394401122	1.31608719850613	0.171263967328971	7.68455396095158	1.53530954870325e-14	1.752457432566e-12	FDR<0.1
LOC106574275	19.7685042881965	1.3159630397737	0.384295205561906	3.42435456057678	0.000616261607167461	0.00573499201395206	FDR<0.1
zgc:153115	137.86833645074	-1.31574850863958	0.212527691714443	-6.19095092044499	5.98023294778971e-10	2.96454398556578e-08	FDR<0.1
LOC106607057	43.5452405510876	-1.31424035391741	0.323181308723476	-4.0665729064236	4.77095640776935e-05	0.000673806774899303	FDR<0.1
blk	48.3849807541979	1.31121789877209	0.381104893763258	3.44056956557114	0.000580491191280093	0.00545171853819085	FDR<0.1
LOC106568180	63.091091159777	-1.31081331920289	0.309470002104202	-4.23567166539627	2.27869538656567e-05	0.000358693082844262	FDR<0.1
tieg3	109.835840274122	-1.31031462123135	0.269448444777131	-4.86295113826005	1.15648402972928e-06	2.66746337136936e-05	FDR<0.1
LOC106581162	30.8706539246261	-1.31019790406833	0.392729587548915	-3.33613240664008	0.000849526926888967	0.00745026412084107	FDR<0.1
tpm2	352.518272513321	-1.30863409194129	0.204982496606251	-6.38412602835561	1.72379086310466e-10	9.35808220267893e-09	FDR<0.1
orc5	102.006013466709	1.30820333099165	0.240643443229344	5.4362724927638	5.4406730007633e-08	1.73245350001416e-06	FDR<0.1
LOC106590650	1857.52569256645	-1.30529661744354	0.154426092365326	-8.45256522036188	2.84971273279833e-17	4.77816618287889e-15	FDR<0.1
LOC106578964	58.7430261302822	1.30480892511559	0.392459628997335	3.32469591445404	0.000885150193951602	0.00768695786850361	FDR<0.1
LOC123727344	83.9204130154891	1.30372983347259	0.341194321661283	3.82107717128673	0.00013287006369495	0.00160554933643984	FDR<0.1
prim2	121.843657613671	1.30346972144031	0.274710643192896	4.74488249268536	2.08627409401887e-06	4.52154710658928e-05	FDR<0.1
LOC106590517	168.174732959469	1.30295527264379	0.383136756528947	3.40075769406204	0.000671993644392934	0.00616284900572638	FDR<0.1
LOC106576835	39.3295066129987	1.30283335055469	0.350047111623838	3.72188001926644	0.000197744983759643	0.00222293325682936	FDR<0.1
LOC106589832	33.6074192878628	-1.30217850559155	0.373818859674966	-3.48344785686786	0.000494999536145814	0.00478406412311487	FDR<0.1
irf1-2	3086.32892165839	1.30198517704755	0.152879665577245	8.51640518790707	1.64582278856335e-17	2.90735901808278e-15	FDR<0.1
sesn1	4911.53841104806	1.29948836634026	0.159840963687018	8.12988320618966	4.29704249652436e-16	6.01531898664397e-14	FDR<0.1
lrp5	40.9397327179663	-1.29911051671454	0.295225461730967	-4.40040133766781	1.08050847761701e-05	0.000185857478321479	FDR<0.1
dusp23b	72.8721604015803	-1.29849488423637	0.353580190810004	-3.67241977346553	0.000240264591290288	0.0026125106365116	FDR<0.1
LOC106587004	171.047922432966	-1.29801506920393	0.18538241975135	-7.00182396445651	2.52651412158717e-12	1.90627631587415e-10	FDR<0.1
LOC106583317	43.2284071578034	1.2931129463327	0.285206875026333	4.5339473188131	5.78914737492173e-06	0.000107738162433953	FDR<0.1
LOC106561308	339.751974155551	1.29300361920162	0.326478495600749	3.96045570114006	7.48068699762185e-05	0.000998831020954211	FDR<0.1
LOC100380569	29.5534068128566	-1.29228322781413	0.386369816192813	-3.34467956257025	0.000823776856416425	0.00725875901429802	FDR<0.1
LOC106583929	60.2409431957895	-1.29168317842704	0.293107731193628	-4.4068546850228	1.04882500547968e-05	0.000181107424142488	FDR<0.1
fanci	27.2745370003262	1.29118886097129	0.383478321245419	3.36704525246149	0.000759782197247797	0.00680806447115196	FDR<0.1
LOC100136532	47.9957198346967	-1.29098521152131	0.307586697677019	-4.1971425333774	2.70303827406568e-05	0.000416073484814342	FDR<0.1
LOC106604905	105.091837402796	-1.28982088633263	0.239424187555129	-5.38717871199056	7.15722600965431e-08	2.23116997931212e-06	FDR<0.1
LOC106562547	70.9844225630455	1.28968681354541	0.340940914529747	3.78272820475139	0.000155118767005849	0.00181717553474536	FDR<0.1
LOC106602394	67.3105453694075	1.28966404425985	0.24896920363619	5.18001433681086	2.218688474855e-07	6.05933350592916e-06	FDR<0.1
LOC106567301	37.8470600565301	-1.28756337310054	0.344832036890784	-3.73388558879273	0.00018854817133826	0.00212922638135312	FDR<0.1
LOC106613848	478.962486978543	1.28657652399378	0.170377003496107	7.55135081374509	4.30766786729832e-14	4.41843646960028e-12	FDR<0.1
LOC106608118	66.6105996012414	-1.28348737255255	0.350695220474041	-3.6598370825175	0.000252375653924854	0.00272159753152103	FDR<0.1
eif4eb	865.790954925473	1.28344996067647	0.146428563388058	8.76502460298764	1.86735876019478e-18	3.58307511072546e-16	FDR<0.1
LOC106606746	352.873990021302	1.2817804981135	0.322386369477633	3.97591405675863	7.0109443484939e-05	0.00094668630305943	FDR<0.1
sla2b	573.669693326211	1.2793778640916	0.230428398017908	5.55217097847539	2.82143425131353e-08	9.51507326753586e-07	FDR<0.1
adad1	41.4121101298075	1.27906785249835	0.39185237090468	3.26415749264278	0.00109790117925623	0.00918687385258841	FDR<0.1
gtf2b	1601.27364483165	1.2785184977644	0.12646078521661	10.1099996775638	4.98844405523186e-24	1.98272835323841e-21	FDR<0.1
LOC106573476	1268.97300156887	-1.27823774715605	0.20037652876112	-6.3791790139249	1.78039827247627e-10	9.59518274788787e-09	FDR<0.1
LOC106589326	31.1652332226617	-1.27821390541194	0.38214342867198	-3.34485381536971	0.000823259496418734	0.00725707321635175	FDR<0.1
LOC106588153	56.3423245907747	1.27784492223965	0.305887032273972	4.17750603136106	2.94722851266536e-05	0.000447777557917444	FDR<0.1
LOC106609740	244.01590863485	-1.27723503358787	0.326094182448993	-3.91676730935747	8.97442955791232e-05	0.00116067898373046	FDR<0.1
LOC106605691	1469.05999510671	-1.27634812738461	0.141573584399593	-9.01543979971645	1.96082095272486e-19	4.69289814685483e-17	FDR<0.1
LOC106602576	1004.37083736072	1.27353778636548	0.260817579369938	4.88286790116675	1.04553917777009e-06	2.44706740471152e-05	FDR<0.1
LOC106564551	307.262233851747	-1.27254166005678	0.258332627978237	-4.92598116628142	8.39380828325562e-07	2.01759594782617e-05	FDR<0.1
LOC106607258	118.211752898698	-1.27230085809047	0.270973939327636	-4.695288636418	2.66230527526807e-06	5.5588734349828e-05	FDR<0.1
LOC106577908	1566.59862980701	-1.27210990403525	0.38157279577119	-3.33385901231299	0.000856500598976914	0.00749665368935437	FDR<0.1
epsti1	3464.07203796574	1.27041843796729	0.211497845822258	6.00676774284946	1.89258323853406e-09	8.57945371146459e-08	FDR<0.1
LOC106566012	144.432924852951	-1.26978764955243	0.181338557206077	-7.00230369710845	2.51787539683915e-12	1.9062200878519e-10	FDR<0.1
LOC106561356	407.490613166953	1.26825381368199	0.141157468951599	8.98467380508829	2.59502913070018e-19	5.95465550423965e-17	FDR<0.1
panx1b	56.1708601738124	-1.26712092146138	0.306115280724576	-4.13935860523557	3.48278177533947e-05	0.000514056742410517	FDR<0.1
ptgis	70.6832326277396	1.26506013654436	0.296687193366235	4.26395262360634	2.00842046215991e-05	0.000322535516931857	FDR<0.1
LOC106561504	644.625818383533	1.26459640446482	0.183059987167013	6.9080984000675	4.91193244668906e-12	3.5496685843638e-10	FDR<0.1
wars2	36.6761193984445	1.26428780043205	0.348497221991797	3.62782748512644	0.000285816126438417	0.00304241766727225	FDR<0.1
LOC106608762	93.2343803113774	-1.26361895000829	0.2795000925065	-4.52099653590957	6.15491955357495e-06	0.000113407449853867	FDR<0.1
LOC106569333	64.6782411169391	1.26285780011313	0.248656066987001	5.07873310880909	3.79960028715365e-07	9.82247423826551e-06	FDR<0.1
rhno1	25.2151240989537	1.26170839683767	0.377675121049641	3.34072414759836	0.000835602001830668	0.00733971166406749	FDR<0.1
ssbp4	151.34445922982	-1.26131095943913	0.19397382046438	-6.50248036781206	7.90063348307695e-11	4.54398708181723e-09	FDR<0.1
LOC106581089	130.838814119823	1.2605705076322	0.215344359866263	5.85374285360927	4.80631571262052e-09	1.95573994755955e-07	FDR<0.1
LOC106560435	126.141951607697	1.25872107567695	0.216407003703934	5.81645258301809	6.01095831228671e-09	2.39287989204116e-07	FDR<0.1
chd3	55.0614177190309	-1.25709599978848	0.267692682382368	-4.69604170200239	2.65251410433386e-06	5.54884012540066e-05	FDR<0.1
LOC123741665	114.923624039882	-1.25477629275888	0.332323658601987	-3.7757657641272	0.000159516842015226	0.00186086261508118	FDR<0.1
psmd1	465.263569549783	1.25367323942546	0.140147342455969	8.94539430756119	3.70624185817732e-19	8.16767636428819e-17	FDR<0.1
LOC106586170	35.4183844481352	1.25287574740983	0.37052688683495	3.38133558434025	0.000721343871949028	0.0065055396684933	FDR<0.1
LOC106592726	1797.80118210963	-1.25278787737151	0.13663487313701	-9.16887357238064	4.77987428507718e-20	1.23709816089823e-17	FDR<0.1
fpr1	67.168896857614	1.25244781253522	0.310714539388281	4.03086323221623	5.5572375241323e-05	0.000772388220329743	FDR<0.1
mxd4	259.634732593591	1.25204555252989	0.270938516646276	4.62114271543199	3.8163212169174e-06	7.54384348544826e-05	FDR<0.1
LOC106588422	303.128018917224	-1.25150391213243	0.243960246930617	-5.12995017785975	2.89818875135316e-07	7.67951014614508e-06	FDR<0.1
bafb	112331.811976137	1.24833779809463	0.163160870220988	7.65096310410611	1.99479576784132e-14	2.23116403018152e-12	FDR<0.1
fbp1a	93.4204843207576	1.24623223801314	0.236979289975344	5.2588234108677	1.44980028205531e-07	4.1692060307477e-06	FDR<0.1
LOC106608142	604.471524039681	-1.24430124949516	0.220657008758998	-5.639074219728	1.70966839234319e-08	6.16755252459881e-07	FDR<0.1
LOC106601932	340.021940357618	1.24429158287589	0.16090314289163	7.73317140059801	1.04899908834128e-14	1.20977314550778e-12	FDR<0.1
LOC106613630	8670.06192366242	-1.24163381298799	0.20875830899707	-5.94770966939294	2.7192034296542e-09	1.17522388227657e-07	FDR<0.1
LOC106570202	90.3212522580015	1.24116013149681	0.223037199302655	5.56481221687417	2.6243486056652e-08	8.94529115848333e-07	FDR<0.1
LOC106581353	93.0325412144364	1.23951035104649	0.298355872003392	4.15446943518642	3.26043194357093e-05	0.000486398754691701	FDR<0.1
LOC106577641	30331.6621114108	1.23934704457498	0.142691850271809	8.68547882877815	3.77150285364015e-18	7.11407716240021e-16	FDR<0.1
LOC106577415	37.8039755207318	-1.23809392154673	0.378777296083542	-3.26865927379569	0.00108058340550463	0.00906458674547534	FDR<0.1
LOC106573907	1525.21359637433	-1.23803648624323	0.228596135455181	-5.41582421670449	6.10070152830904e-08	1.91792958498732e-06	FDR<0.1
LOC106603655	39.1732072795772	-1.23798888841911	0.331428218590561	-3.73531527787167	0.000187480156297006	0.00211931605833355	FDR<0.1
LOC106611340	179.687128790556	1.23753264517923	0.245580584897506	5.03921206025189	4.67452319487664e-07	1.18909185453216e-05	FDR<0.1
commd8	1196.68468296778	1.23614569733343	0.247082059205189	5.00297634441711	5.6451870403692e-07	1.40863871238271e-05	FDR<0.1
LOC106606374	4314.86671145951	1.23501432723528	0.168009324781334	7.35086775000535	1.96924188979165e-13	1.76910396960355e-11	FDR<0.1
sqstm1	5464.66263714812	1.23442381419866	0.376592150199613	3.27787983245098	0.00104589910387382	0.00882472412965258	FDR<0.1
ddx4	25.5875683684599	-1.23214241078696	0.364041293204587	-3.38462266173335	0.000712761643595351	0.00644118906339639	FDR<0.1
LOC106603098	194.352417343757	1.2306541363373	0.164418930670465	7.4848688731824	7.16186061478268e-14	6.99160936683477e-12	FDR<0.1
LOC106565406	334.947956896062	-1.22978761704192	0.197175229806775	-6.23702895260761	4.45959476006677e-10	2.26108565306529e-08	FDR<0.1
LOC106605234	1012.34648156167	1.22968477216153	0.112347302857217	10.9453875695115	6.99180576712177e-28	3.79569787230723e-25	FDR<0.1
itb2	72.1014144557312	1.22634317201921	0.221750255074442	5.53028979203438	3.1970219587203e-08	1.06366688725256e-06	FDR<0.1
ppp1r9a	59.1427491385598	-1.22632990533086	0.26118173981701	-4.69531256737191	2.66199359804899e-06	5.5588734349828e-05	FDR<0.1
tpcn1	44.0273425207312	-1.22626230239863	0.281939078368396	-4.34938749709729	1.36518298030345e-05	0.000228296339410926	FDR<0.1
LOC106610164	212.955399510105	-1.22598968940409	0.236878020964021	-5.17561605933168	2.27160168206314e-07	6.17354215376818e-06	FDR<0.1
LOC106613808	527.00189614062	1.22555683785504	0.208971332795714	5.86471274054188	4.49910914540684e-09	1.83745268547643e-07	FDR<0.1
il4ra	156.002793435346	-1.225413628476	0.206381187799492	-5.9376227142686	2.89184580156656e-09	1.24410185234556e-07	FDR<0.1
LOC106572614	328.794451335165	1.22527193638792	0.197901668295754	6.19131686427632	5.96636313238413e-10	2.96427032590638e-08	FDR<0.1
sox4	4995.97047043484	-1.22338327746839	0.147071272767243	-8.31830210244075	8.9232334981003e-17	1.36974711172908e-14	FDR<0.1
LOC106611372	69.7978858807101	1.22189447395875	0.345884253831496	3.53266869024347	0.000411387673340276	0.00411166000593079	FDR<0.1
haus4	139.701806743933	1.22135345999402	0.217966805736357	5.60339202048643	2.10197083143625e-08	7.3381628903007e-07	FDR<0.1
LOC106607118	97.5948627106319	-1.22097970464319	0.230256215990042	-5.30270029581304	1.14102164225088e-07	3.39984735116734e-06	FDR<0.1
LOC106560805	110.65781465446	-1.21866086105843	0.320083959250565	-3.80731625512182	0.00014048304569236	0.0016794575624479	FDR<0.1
samd9l	182.187228415021	1.21842007212909	0.244620213508634	4.98086423298002	6.3300939579562e-07	1.56550257017988e-05	FDR<0.1
LOC106600466	869.428347576676	-1.218392465446	0.161394243016456	-7.54916930538697	4.38043134258446e-14	4.47246058822225e-12	FDR<0.1
LOC106572532	879.584951752325	-1.2176071090807	0.252402896536504	-4.82406155313118	1.40663975913368e-06	3.16572171474191e-05	FDR<0.1
LOC106609340	54.7330665791477	-1.21472649853373	0.333257594794058	-3.64500769827734	0.000267383797669113	0.00287369800507924	FDR<0.1
LOC106569490	92.0292150856005	1.21340863921868	0.326541027479255	3.71594543137698	0.000202445274720671	0.00226889573249381	FDR<0.1
LOC106565415	326.618548170991	1.21252695017706	0.187621578392574	6.46261992125446	1.02905534445948e-10	5.81337915151755e-09	FDR<0.1
LOC106569881	28.100318048432	-1.21084199441437	0.363427765510252	-3.33172671249909	0.000863089673034077	0.00753358821270293	FDR<0.1
LOC106586650	87.3904878729614	-1.21055467080846	0.243790479314563	-4.96555351222917	6.85053995655606e-07	1.68299468380822e-05	FDR<0.1
plk3	177.771269323669	1.21000803113739	0.277770144608135	4.35614861649158	1.32370918107654e-05	0.000222195467212682	FDR<0.1
LOC106572362	132.52300383129	-1.20963042100618	0.203807066928494	-5.935174080252	2.9353388186261e-09	1.2588587943156e-07	FDR<0.1
gnal	521.693548637947	-1.20879087397279	0.13214400392345	-9.14752722850013	5.82516110479215e-20	1.49030386058004e-17	FDR<0.1
zc3h4	40.5594084859132	-1.20875798403776	0.330170905614154	-3.6610069618016	0.000251225931537732	0.00271314254447688	FDR<0.1
rpa3	389.273644125316	1.20848620551281	0.295658651347694	4.08743732004525	4.36164464886253e-05	0.000626736517717122	FDR<0.1
LOC106610712	189.328388582923	-1.2083744339973	0.199178072472449	-6.06680453825784	1.30480191637875e-09	6.05047521974132e-08	FDR<0.1
LOC123727388	35.900802425294	1.20821222843423	0.325931501249601	3.7069513802809	0.00020976919483098	0.0023391997688116	FDR<0.1
LOC106611817	263.986041007122	-1.2064797777199	0.158386514238569	-7.61731378154231	2.59009176075284e-14	2.76210669916574e-12	FDR<0.1
sfpq	1614.73949809198	-1.2060135587186	0.126901970959681	-9.50350534036834	2.02941341979615e-21	6.36206815462293e-19	FDR<0.1
LOC106568941	69.4649976822935	1.20436748016572	0.271028186837893	4.44369825226359	8.84255993372707e-06	0.00015608064948842	FDR<0.1
LOC106583269	46.7001675841121	-1.20303723375825	0.324699355291775	-3.70508045104433	0.000211323648313205	0.00235535391294708	FDR<0.1
LOC106601503	73.6666690301057	-1.20263278281042	0.248322283338738	-4.8430320736456	1.27872637647753e-06	2.90427466200376e-05	FDR<0.1
impa2	122.299880667017	-1.20258833822848	0.205011811890342	-5.86594658688117	4.46577550977123e-09	1.82719175177368e-07	FDR<0.1
LOC106575072	33.3288603916651	-1.20235704200882	0.368696146844513	-3.26110552632348	0.00110978730200322	0.00926891023189031	FDR<0.1
necab2	31.3952793109604	1.20228840829688	0.332110198755797	3.62014901319223	0.000294433401171387	0.00311478072398895	FDR<0.1
LOC106586736	79.7261104630244	-1.20004641937108	0.313436157685674	-3.82867895086481	0.000128832937797181	0.00156270492070281	FDR<0.1
itsn2b	77.5508566080523	-1.19907373145621	0.256401860199575	-4.6765406870406	2.91754734404034e-06	5.99066132690496e-05	FDR<0.1
LOC106571033	69.4115832743334	1.19752037875189	0.266375490640628	4.49561022251662	6.93707113815897e-06	0.00012583971425684	FDR<0.1
atf5b	341.461004519672	1.1973839786671	0.164641952861259	7.27265413133255	3.52492022572982e-13	3.1010938491816e-11	FDR<0.1
irf3	507.230318226954	1.19512614158892	0.162981894835265	7.33287671490689	2.25264147629194e-13	2.01362626422915e-11	FDR<0.1
uchl3	380.410793715844	1.19183016105054	0.156466889933628	7.61713971279228	2.5935856776244e-14	2.76210669916574e-12	FDR<0.1
LOC106565426	16899.0783714132	1.19169132820635	0.116125805419024	10.2620715861241	1.04441747680942e-24	4.47050849977386e-22	FDR<0.1
LOC106566559	29.0611999529392	-1.18987675928512	0.357103393587471	-3.33202310773801	0.000862170970316588	0.00752852156033998	FDR<0.1
LOC106585248	51.1931805870931	-1.1898628769657	0.290291972474071	-4.09884871023082	4.15210316943302e-05	0.000598946936780558	FDR<0.1
LOC106568685	35.7015530658477	1.1895776985756	0.325872499057781	3.65043905826701	0.000261792420102102	0.00281904967906753	FDR<0.1
LOC106562928	107.734142659626	1.18937826609005	0.223636261826331	5.31836052157624	1.04706440696612e-07	3.14514973957516e-06	FDR<0.1
haus2	190.68382161249	1.1885019815754	0.208576468474871	5.69815948206349	1.21107735571312e-08	4.59261075121369e-07	FDR<0.1
msh2	129.94950936033	1.18650242978003	0.224730794357631	5.27966108592956	1.29423053183802e-07	3.77548927623206e-06	FDR<0.1
LOC106608396	28010.6150104223	1.18463285226273	0.113123825759644	10.4720013163252	1.16160801770897e-25	5.38647317878461e-23	FDR<0.1
LOC123743720	28010.6150104223	1.18463285226273	0.113123825759644	10.4720013163252	1.16160801770897e-25	5.38647317878461e-23	FDR<0.1
LOC106576307	632.862996409116	1.18428417348537	0.172355082644207	6.8711879877084	6.36694230756904e-12	4.55676533382224e-10	FDR<0.1
LOC106612653	324.655953153283	1.1815750962126	0.156279190576616	7.56066813408101	4.01004167085122e-14	4.1321994217503e-12	FDR<0.1
md2l1	161.469397549388	1.17933480524994	0.286549180703549	4.11564535747192	3.86097580432417e-05	0.000560584471315378	FDR<0.1
LOC106562248	72.4563566166153	-1.17900001964137	0.246456408702224	-4.7838075132624	1.72005410810183e-06	3.80566245905871e-05	FDR<0.1
tri55	113.46512550057	-1.17895918212977	0.341295948927497	-3.45436031641917	0.00055159987543414	0.00522669647825163	FDR<0.1
LOC106561685	119.466758097256	-1.17880999021402	0.283222570964837	-4.16213293382035	3.15288706585129e-05	0.000472707521436303	FDR<0.1
LOC106608518	44.9510727586311	-1.17803088202157	0.340984132583449	-3.45479677630826	0.000550707752425129	0.005220465567921	FDR<0.1
LOC106561705	1227.17693299874	1.17750056288422	0.176889233019216	6.65671133729376	2.8002238363793e-11	1.8065907869603e-09	FDR<0.1
LOC106600269	166.085188015301	-1.17635907460531	0.163994950609441	-7.17314204025005	7.32957354988684e-13	6.06474528153834e-11	FDR<0.1
LOC106611206	103.342419191885	1.17255865818387	0.206207895308335	5.68629371067772	1.29826038464014e-08	4.8729645263609e-07	FDR<0.1
LOC106581057	220.277149402539	1.16719447355119	0.305727338812685	3.81776284085054	0.000134667283965937	0.00162374019854487	FDR<0.1
txnrd2.2	23.9492249326146	1.16567404828429	0.355083306866821	3.28281849848125	0.00102774813787325	0.00869464768254766	FDR<0.1
LOC106593247	43.2208929018906	-1.16477305867692	0.329439402920488	-3.53562156909944	0.000406817012584642	0.00407146270958137	FDR<0.1
abhd2b	295.509956372285	1.16347929506782	0.131559447600831	8.84375327112935	9.25558680131442e-19	1.89000780755648e-16	FDR<0.1
zgc:112496	131.335182861209	1.15881363429072	0.222344671468248	5.21178954565686	1.8702765073678e-07	5.21008942440458e-06	FDR<0.1
LOC106583201	48.8777881091905	1.15726792999867	0.292247777568312	3.95988616107838	7.49854999264323e-05	0.000999452275958589	FDR<0.1
LOC106565470	337.293960322473	1.15627809382107	0.184236409937866	6.2760563680709	3.47268328372633e-10	1.79338711204595e-08	FDR<0.1
trex4	181.620436474608	-1.15564331216066	0.247297240437524	-4.67309424931741	2.9669553017959e-06	6.08089236716144e-05	FDR<0.1
LOC106607301	6758.69115110552	-1.15521252909367	0.141906170880572	-8.14067860421586	3.93068527840988e-16	5.53729069157261e-14	FDR<0.1
LOC106566598	318.150379399968	1.15442588927917	0.134910172564032	8.55699660995723	1.15845939522348e-17	2.11352370646592e-15	FDR<0.1
LOC106598843	150.656092240137	1.15392415831574	0.346495397181899	3.33027268962526	0.000867609706609817	0.00756710691603499	FDR<0.1
fen1	1656.89351350079	1.1535074122993	0.208867816196687	5.5226670786516	3.33892036580304e-08	1.10756616247458e-06	FDR<0.1
LOC106580340	74.7975377693736	-1.1514866697295	0.277231243387905	-4.15352416869671	3.27393615521887e-05	0.000488086208592508	FDR<0.1
LOC106583292	308.481447293214	1.15015470688633	0.174207035654894	6.6022287938175	4.0502178043845e-11	2.51814938240196e-09	FDR<0.1
selenoh	164.605306703988	1.14890212075311	0.281454206327956	4.08202149735997	4.4645665960044e-05	0.000637002072396576	FDR<0.1
LOC100196545	317.916927200535	1.14844350126386	0.210967956873343	5.44368689105396	5.21889227201934e-08	1.67139718259865e-06	FDR<0.1
LOC100196779	134.576851576716	-1.14771109124576	0.338806271950484	-3.38751430024736	0.000705290403504595	0.00639704718875521	FDR<0.1
LOC106593212	126.220798659889	-1.14667854558571	0.294222376140075	-3.89731930191398	9.72633443957311e-05	0.00123372070410425	FDR<0.1
LOC106563264	5593.42197460664	-1.14567093279033	0.142868208116021	-8.01907539751566	1.06544095684022e-15	1.42858944682828e-13	FDR<0.1
LOC106600859	55.3390273119419	-1.14558300939285	0.317065453855809	-3.61308050265804	0.000302580710299553	0.00317632643719016	FDR<0.1
tm56b	82.5542225919319	-1.14514501535263	0.270233617151096	-4.2376112469839	2.25910490863626e-05	0.000356365393737959	FDR<0.1
LOC106581971	68.6870074242583	1.14455019696649	0.331752734209664	3.45000983848154	0.00056056612375636	0.00530037416421795	FDR<0.1
LOC106566485	39.5760637621224	-1.14450760037943	0.316837672099813	-3.61228383226752	0.000303512091879882	0.00318208767831484	FDR<0.1
LOC106600765	74.8686702147403	-1.14394910251462	0.323520856659567	-3.53593618144491	0.000406332841135368	0.00406844641385111	FDR<0.1
LOC106593769	58.7387562304236	1.14358641326732	0.245831927143733	4.65190354464695	3.2888491543015e-06	6.64879241384585e-05	FDR<0.1
LOC106583291	167.325097190189	-1.14332010459286	0.248105924130725	-4.60819349073848	4.06182591012015e-06	7.92358642484263e-05	FDR<0.1
LOC106607163	60.7830573098245	1.14244527113861	0.256349811270281	4.45658713567017	8.3274761640866e-06	0.000148045498770159	FDR<0.1
LOC123733507	104.366988594517	-1.14197916384578	0.194269061716722	-5.87833777418959	4.14406654464801e-09	1.71766542180215e-07	FDR<0.1
LOC106595550	109.241356756486	1.14129032670737	0.216765113769462	5.26510150485368	1.40111921916247e-07	4.03965175908269e-06	FDR<0.1
haus8	89.2001819494363	1.14098759854172	0.259809435129338	4.39163265173074	1.12502663201944e-05	0.000192473810726278	FDR<0.1
zgc:56493	134.074918957937	1.14013838515635	0.278316548381246	4.09655261890702	4.19348204364142e-05	0.000603742065506926	FDR<0.1
LOC106561305	60.4846892455842	1.14004268441502	0.269286862980285	4.23356220128157	2.30018524035086e-05	0.00036130926661771	FDR<0.1
LOC100194666	109.605549519285	-1.13892210222668	0.210974988663689	-5.39837498956909	6.72471994575964e-08	2.10223056956065e-06	FDR<0.1
LOC106584633	188.223533719102	1.13668933813831	0.211577758848139	5.37244247375818	7.7677214606139e-08	2.4113520818737e-06	FDR<0.1
LOC106592853	70.6206563937137	-1.13551250553005	0.256153917357237	-4.4329304710435	9.29608512010716e-06	0.000162923041419957	FDR<0.1
psme2	3343.44345289258	1.13466547230187	0.143539356452307	7.90490845400219	2.68130577445068e-15	3.29726541037145e-13	FDR<0.1
LOC106606771	15500.5289470841	-1.13092731871225	0.218065302901246	-5.18618644812287	2.14643925836205e-07	5.89093033447874e-06	FDR<0.1
LOC106610327	261.16286002877	1.1309157525709	0.261038281066546	4.33237511352828	1.4750933866527e-05	0.00024429039136991	FDR<0.1
LOC106610369	336.935447816632	1.12929817965224	0.255937556936985	4.41239727833414	1.02232302220864e-05	0.000177218581217444	FDR<0.1
LOC106570471	1870.70353423669	1.12896936069483	0.126743414054508	8.90751893592908	5.21872922267735e-19	1.12775218483837e-16	FDR<0.1
uba7	144.425905577368	1.12865879976224	0.179763297138489	6.27858310193724	3.41672392038956e-10	1.76859165162862e-08	FDR<0.1
LOC106569884	894.222154222727	1.12680321270871	0.125540694354762	8.97560124627409	2.8180840234822e-19	6.40050144843539e-17	FDR<0.1
svip	96.8830711385666	-1.1256171964744	0.235763079541903	-4.77435737038014	1.80281998306592e-06	3.97298684981003e-05	FDR<0.1
LOC106594817	52.0796771061476	-1.12528920441819	0.317288457174849	-3.54658097063416	0.000390264792312098	0.00392522085281639	FDR<0.1
srk2	701.786346454801	1.12361702343303	0.280260783017442	4.0091839155502	6.09289497228395e-05	0.000836101456800839	FDR<0.1
dpp3	207.454664478128	1.12329056049051	0.165515170697274	6.78663203957898	1.1478145589103e-11	7.98376764132048e-10	FDR<0.1
tmem126a	111.453652592334	1.12307858177443	0.185178696186182	6.06483685707163	1.32087660142668e-09	6.11228095520896e-08	FDR<0.1
LOC106584055	82.9925081430327	1.12220060508969	0.206199805376572	5.44229711100005	5.25978516300878e-08	1.68207324940014e-06	FDR<0.1
LOC106567641	122.659553149722	1.11941689473012	0.309149797924402	3.62095302098129	0.00029351981438476	0.00310659250051165	FDR<0.1
LOC106587773	381.259771113169	1.11872477487041	0.127195350245357	8.79532760208934	1.42631224485191e-18	2.80945645539061e-16	FDR<0.1
rir1	137.589400634739	1.1186720391731	0.27032274595761	4.13828305572379	3.49914518397226e-05	0.000515787904005659	FDR<0.1
LOC106581265	68.4315028525802	-1.11821909831446	0.280967557432093	-3.97988688991155	6.89480656745902e-05	0.000933482996219604	FDR<0.1
tba1a	2877.6641266018	1.11779387361752	0.142686541316487	7.83391245806558	4.72918116520102e-15	5.56942404100764e-13	FDR<0.1
LOC106588579	80.5659311567909	1.11689433198782	0.239765753532538	4.65827298324424	3.18873189357526e-06	6.48171639152494e-05	FDR<0.1
psmb9a	1318.82311740389	1.11639095561614	0.134459612307671	8.30279766880189	1.01687968547654e-16	1.53970802988686e-14	FDR<0.1
LOC106572139	278.729054292307	-1.11590120191462	0.164189308843019	-6.79643035090387	1.07243114738325e-11	7.50634354668442e-10	FDR<0.1
LOC106610355	80.4763506589721	1.11406165625636	0.250918441567112	4.43993534033801	8.99859100082099e-06	0.000158583245048514	FDR<0.1
LOC106602366	58.4469866154149	1.11252650757789	0.338501500993625	3.28662208088359	0.00101396812090776	0.00860095367193786	FDR<0.1
LOC106564893	125.404581122303	1.11099734332851	0.254719838920844	4.36164433848344	1.29088591867499e-05	0.000217177163853877	FDR<0.1
si:dkey-3h3.3	42.942358911273	1.11048678854239	0.320001534459262	3.47025457368162	0.000519965289223936	0.00498852905497688	FDR<0.1
LOC106576468	180.673300729297	-1.10996606824422	0.25457663667308	-4.36004687134588	1.30034587880999e-05	0.000218438479777756	FDR<0.1
LOC106605438	175.502521282396	1.10978938986504	0.327477024659582	3.38890763716534	0.000701716424577965	0.00637242112535959	FDR<0.1
zgc:112052	829.583648349709	1.10797353860427	0.199263838998352	5.56033419898848	2.69258544424731e-08	9.10814085380799e-07	FDR<0.1
LOC106589450	426.729433420382	1.10721882472201	0.129789028455673	8.53091234210267	1.45198027964412e-17	2.6063046019612e-15	FDR<0.1
LOC106605692	391.162447041036	-1.10476652424947	0.152535119985705	-7.24270269268488	4.39830387353575e-13	3.80923920689333e-11	FDR<0.1
LOC106591006	79.4402465156012	-1.10413300056975	0.318618831716946	-3.46537269821716	0.00052949713739586	0.00507123377115192	FDR<0.1
LOC106602392	180.874994642663	-1.10372059407372	0.27765460763571	-3.97515677291344	7.03329099831264e-05	0.00094876964266935	FDR<0.1
LOC106584037	768.497128159566	-1.10358035612922	0.241976728165821	-4.56068798224662	5.09862948260139e-06	9.66654983166455e-05	FDR<0.1
LOC106606196	570.312416357532	1.1031798713714	0.206195716685874	5.35015900961718	8.7876984842554e-08	2.69416794576524e-06	FDR<0.1
LOC100380659	492.88791551131	1.10314967628461	0.187785833171637	5.87450958175489	4.24096950616933e-09	1.75130796416172e-07	FDR<0.1
LOC106575140	459.847657867653	-1.10169932007825	0.1542890143896	-7.14049100927118	9.29981146441001e-13	7.63819939390546e-11	FDR<0.1
LOC106587532	377.310903653	1.10169826046211	0.140000224202724	7.86926068680309	3.56743120504877e-15	4.33261495640031e-13	FDR<0.1
stat1a	1827.75000508111	1.09953772119361	0.134638850052027	8.16657094715773	3.17278838255982e-16	4.5269181935267e-14	FDR<0.1
klf11a	207.6290396271	-1.09827612216669	0.19897031052691	-5.51979900548105	3.3938763611005e-08	1.11912444511666e-06	FDR<0.1
LOC106565268	84.1201853217872	1.0958371947754	0.225833582880613	4.85241026067728	1.21969979562303e-06	2.79301214516228e-05	FDR<0.1
LOC106565666	202.778805953044	1.09534424007057	0.202132848843895	5.41893238202215	5.99559865618442e-08	1.89265696771504e-06	FDR<0.1
f13a	93.064005821887	1.09440575323373	0.294165109745154	3.72037919174661	0.000198923880455345	0.0022350569061964	FDR<0.1
LOC106563652	317.755621861862	1.0932987604328	0.182738334215401	5.98286487138536	2.19246653136741e-09	9.72109961258484e-08	FDR<0.1
LOC106601365	73.5852082647984	1.09222543273922	0.26862435370982	4.06599557208834	4.78278437495593e-05	0.000675048919580019	FDR<0.1
LOC106577535	64.6031739314434	1.09201068796969	0.238807434262969	4.57276672034921	4.81325928544575e-06	9.21975259685468e-05	FDR<0.1
psma5	234.183245750849	1.09104537791166	0.20585293882552	5.30012048473314	1.15726285361138e-07	3.44363056092007e-06	FDR<0.1
LOC106591474	117.392167677782	-1.08977234703295	0.334306622679713	-3.2597988585976	0.00111491250707157	0.00930124534572677	FDR<0.1
wu:fb55g09	543.229322995854	-1.08957586194278	0.174470125502755	-6.24505690474543	4.23645851815437e-10	2.15778246446407e-08	FDR<0.1
LOC106605534	135.76822253012	-1.08863472123867	0.266835151067007	-4.07980251809212	4.50739764217186e-05	0.000642265049782202	FDR<0.1
LOC106571610	76.7274715938595	-1.08840524473677	0.303569154058641	-3.58536178720753	0.000336611237931273	0.00346704902076551	FDR<0.1
LOC106585083	153.369729709522	-1.0875521880243	0.267360185540582	-4.06774174630884	4.74709500171849e-05	0.000671288694715693	FDR<0.1
LOC106567783	117.341545134783	-1.08751473511696	0.224297820879688	-4.84853009651081	1.24379662628165e-06	2.83942823669508e-05	FDR<0.1
si:dkeyp-13a3.10	127.104656231514	-1.0868505087793	0.222245062469188	-4.89032465650382	1.00669799900221e-06	2.36611236132958e-05	FDR<0.1
LOC106601425	157.797574192089	-1.08659232492118	0.1806336414584	-6.01544826394603	1.79389590209583e-09	8.19887782111891e-08	FDR<0.1
LOC106576986	825.546246479961	1.086525923401	0.141965066490267	7.65347384580342	1.95621439931927e-14	2.19906162121456e-12	FDR<0.1
tecrb	173.782418921128	1.08578640599455	0.268909932264557	4.03773262240957	5.39703166591246e-05	0.000753620645043159	FDR<0.1
LOC106612744	88.1892050212687	1.0853674113383	0.270798890812685	4.00802015134199	6.12298968773475e-05	0.000839713521069625	FDR<0.1
psde	1391.68523995686	1.0849959237094	0.131072663790386	8.27782004525783	1.25450615372394e-16	1.88667553848564e-14	FDR<0.1
LOC106601108	126.303638019437	-1.0842614345208	0.202078092715803	-5.36555655266239	8.06999893516678e-08	2.49475050415197e-06	FDR<0.1
LOC106560370	212.001256867083	-1.08332868096437	0.220790873807717	-4.90658269647422	9.26769235146699e-07	2.19213917490916e-05	FDR<0.1
LOC106608097	41.4435419180718	1.08311294719246	0.284502078377479	3.80704757367493	0.000140635699607677	0.00168023048946198	FDR<0.1
ier2	1039.1822509943	-1.08244707489197	0.162384348521874	-6.66595693947781	2.62946352323203e-11	1.70631484256847e-09	FDR<0.1
LOC106598560	653.600598231826	1.08239300005268	0.182484417924528	5.93142698079756	3.00313114198683e-09	1.28298834852865e-07	FDR<0.1
mis18a	169.288463700628	1.08176635739425	0.223989967784969	4.82953039411456	1.36855424456635e-06	3.08624927817201e-05	FDR<0.1
bpifcl	6342.87873820156	1.08168169544263	0.166375377326879	6.50145299636162	7.95478926092579e-11	4.56334276725995e-09	FDR<0.1
LOC106594551	92.9148406524733	1.08092544078403	0.261126650046679	4.139468110937	3.48111983801872e-05	0.000514056742410517	FDR<0.1
LOC106565929	50.5390693769221	-1.07925267899918	0.284868060143722	-3.78860542826275	0.000151495301286868	0.00178411768044609	FDR<0.1
LOC106569872	135.917427541167	-1.07763601979056	0.307835390841179	-3.50068917302152	0.000464056748971963	0.00455020930335593	FDR<0.1
LOC100194634	1917.72857766807	1.07714326473001	0.120083566380402	8.96994732249899	2.96656278301675e-19	6.66967216407949e-17	FDR<0.1
LOC106586215	174.790455879499	1.07682121458601	0.215123692219488	5.00559098570762	5.56908990958254e-07	1.39433974361629e-05	FDR<0.1
LOC106574092	47.1988602250004	1.07654431477321	0.321811617015345	3.34526243880711	0.000822047467409422	0.00724926011473808	FDR<0.1
nfkbiab	8287.91308042922	1.07567228258543	0.166866104168637	6.44631986792442	1.14598671993646e-10	6.42503083434402e-09	FDR<0.1
sqstm	2761.77155058339	1.07559504685915	0.179374255388952	5.99637358508808	2.01772545180588e-09	9.03632456867107e-08	FDR<0.1
LOC106595720	4542.33180564742	1.07556197067117	0.209399278967171	5.13641678221727	2.80026263414396e-07	7.45553178358569e-06	FDR<0.1
LOC100195610	1592.03291429319	1.07516573364975	0.169997297169146	6.32460487051135	2.53881383347737e-10	1.32962160718916e-08	FDR<0.1
trappc2	129.045799921695	1.07500579671539	0.176338154308695	6.09627451829568	1.08568907125069e-09	5.1197600313343e-08	FDR<0.1
derl3	149.718348729841	-1.07415334437118	0.234343272880715	-4.58367475697903	4.56874703384991e-06	8.8044304311196e-05	FDR<0.1
psa4	1150.22536309727	1.07367509945231	0.132757147469994	8.08751257400276	6.08955460450756e-16	8.41871468243039e-14	FDR<0.1
poc1b	68.6618369586351	1.0736485229059	0.259601672875298	4.13575348345939	3.53791835543463e-05	0.000519096814471088	FDR<0.1
LOC106570077	55.2070961530307	-1.07330826014175	0.29926495888082	-3.58648157190095	0.000335169738521306	0.00345419328048872	FDR<0.1
LOC106575707	250.100177414809	1.07318668135906	0.308488465191034	3.47885513545697	0.000503560720817342	0.00485206307727326	FDR<0.1
brcc3	170.456227282865	1.07313950945856	0.182011890036468	5.89598574710443	3.72451123586831e-09	1.56116631610639e-07	FDR<0.1
psma4	1282.21872169231	1.07306445729848	0.119307471438831	8.99410945817124	2.38155067842343e-19	5.57984789477355e-17	FDR<0.1
LOC106576190	95.2786537582101	1.07242217510817	0.234918868968192	4.56507465670361	4.99316612809448e-06	9.49085326038659e-05	FDR<0.1
LOC100136484	421.71983346616	1.07116279654922	0.22588497394233	4.74207193977717	2.11543472250367e-06	4.58028658107848e-05	FDR<0.1
dnajb13	90.1741735088241	-1.07089783945049	0.237113911147304	-4.51638553920698	6.29040931818767e-06	0.000115712339342331	FDR<0.1
LOC106601973	62.8356874596201	-1.07020521885776	0.269122389635578	-3.97664876678206	6.98932803834812e-05	0.000944556548133287	FDR<0.1
LOC106603515	55.0711827394505	-1.07002946719633	0.327723175357238	-3.26504058197878	0.00109448394374988	0.00916172381345798	FDR<0.1
LOC106578636	63.0872552906006	-1.06994228991085	0.312026784321012	-3.42900784059004	0.000605792026817575	0.00565118144715238	FDR<0.1
serpina10a	64.4704655607718	-1.06968802993136	0.253631600151952	-4.21748721094102	2.47039826318582e-05	0.000383445777838144	FDR<0.1
LOC106588956	96.2196799641076	1.06816766113214	0.249145582478001	4.2873233011324	1.80839003366063e-05	0.000293375695110921	FDR<0.1
atf5a	54.6291887430602	1.06794586302173	0.264941206457492	4.03087868928034	5.55687203377937e-05	0.000772388220329743	FDR<0.1
LOC106570689	129.626548260418	1.06672979865903	0.273841568821376	3.89542684571328	9.80259456703623e-05	0.00124110437925536	FDR<0.1
LOC106603157	64.3342406578777	-1.06642653046897	0.284765895924122	-3.74492362229051	0.000180448663225733	0.002049262806966	FDR<0.1
LOC106571397	58.9130946669277	-1.06523831151677	0.288450215940398	-3.69297110090181	0.000221649219541271	0.00244473158005432	FDR<0.1
LOC106597144	411.203823771831	1.06437292978279	0.29071522248824	3.6612218674784	0.000251015263462644	0.00271218336609298	FDR<0.1
cc134	227.10426055551	1.06433918451581	0.13693292706522	7.77270454467739	7.68278006550914e-15	8.95305333497919e-13	FDR<0.1
dtx3l	452.54476677692	1.06405741154648	0.162956389244105	6.52970660728466	6.58986503671715e-11	3.87011123976914e-09	FDR<0.1
LOC123730715	566.449836683907	1.06345793428941	0.15017446470367	7.08148310292211	1.42619761339209e-12	1.13372523138861e-10	FDR<0.1
psma2b	1203.48323574399	1.06227671965006	0.12772313867658	8.31702642651107	9.01976473190129e-17	1.3750816671415e-14	FDR<0.1
LOC106561707	86.9745835425731	-1.06200516431479	0.212745239137596	-4.99191036480928	5.97850007103614e-07	1.48379887691168e-05	FDR<0.1
LOC106575834	35.4277074358963	1.06182403466531	0.307107173295586	3.45750320082338	0.000545205765469686	0.00517712880879875	FDR<0.1
LOC106607940	310.836942174901	1.06004477817539	0.212710339325615	4.9835131735307	6.2440060556874e-07	1.54765130052884e-05	FDR<0.1
LOC106588707	260.099940722457	-1.05993071232772	0.187706500504708	-5.64674483556918	1.63514240120282e-08	5.9275243592789e-07	FDR<0.1
LOC123725157	88.8576630600154	-1.05893233908149	0.2780485232206	-3.8084443924248	0.000139843785531329	0.00167526532742536	FDR<0.1
LOC106604727	1541.85390580761	1.05791277413369	0.141181773493165	7.49326735284924	6.71798608371136e-14	6.58717772031927e-12	FDR<0.1
arl8b	1317.39999614279	1.05785932137014	0.228214881091775	4.63536521505244	3.56307831430645e-06	7.11912002871032e-05	FDR<0.1
commd10	407.918116727556	1.05682614404649	0.140594281501209	7.51685013616574	5.61116733419085e-14	5.57559654126874e-12	FDR<0.1
pdpk1a	1302.39918274701	1.05622935450003	0.155972866429121	6.77187884458105	1.27120576626445e-11	8.70599936785052e-10	FDR<0.1
nse2	91.1555813710367	1.05569448125347	0.266014316003995	3.96856265900224	7.23074457461298e-05	0.000968945892484863	FDR<0.1
tmtc4	64.7751909632206	1.05511339511907	0.302310155095867	3.49016854820664	0.000482715995203656	0.00468747522480719	FDR<0.1
hebp2	67.1823648685501	-1.05497350285435	0.283169623358572	-3.725588537152	0.000194860040833131	0.0021916092919979	FDR<0.1
zgc:162730	15244.8422025053	-1.05480222585812	0.15815320511518	-6.66949636012706	2.56682746817082e-11	1.67543829286059e-09	FDR<0.1
LOC123724485	185.334951483808	1.05205250974063	0.290466995839571	3.62193476301761	0.000292407870441146	0.00309776981450691	FDR<0.1
zgc:154075	57.1985831326419	-1.05055760992397	0.269317166702602	-3.90081933055559	9.58676786184306e-05	0.00122002446580276	FDR<0.1
acy1	95.582645494943	1.0503915626106	0.225762003355753	4.65264990121215	3.27696354331639e-06	6.63078677701238e-05	FDR<0.1
LOC106607554	50.6605483093682	1.05002027898522	0.267881649892191	3.91971708180758	8.86529775027798e-05	0.00114856692273392	FDR<0.1
LOC106607291	445.786148469603	1.04859763984291	0.181833430790418	5.76680336110207	8.07892218293605e-09	3.16029261771161e-07	FDR<0.1
LOC106603967	243.110535748303	-1.04852240757198	0.186232461953343	-5.63018067083636	1.80020947258989e-08	6.44197145352184e-07	FDR<0.1
lmo2	4025.95231573298	1.04801374424092	0.188112102276171	5.57121913773689	2.52962907598211e-08	8.67557534255929e-07	FDR<0.1
p2ry1	1171.70142310345	1.04702063687831	0.197760940153284	5.29437530013139	1.19423947805212e-07	3.51513309710591e-06	FDR<0.1
LOC106607343	151.753034885193	-1.04583353434019	0.211342639146245	-4.94852121921547	7.47794392104918e-07	1.81509352011682e-05	FDR<0.1
LOC106570382	2506.26062650234	1.04558815517647	0.125586884915927	8.32561581471205	8.3891469648892e-17	1.31496924749651e-14	FDR<0.1
LOC123723807	64.0865766620879	-1.04473466765116	0.266722549464836	-3.91693416903581	8.96822259195335e-05	0.00116055057239359	FDR<0.1
LOC106590604	889.44108167108	1.04382015120235	0.116131826361909	8.98823504204112	2.51232298192928e-19	5.82492551372728e-17	FDR<0.1
LOC106592668	308.852764649328	1.04335908401941	0.233433848599063	4.46961351269773	7.8361063563065e-06	0.000140318628542776	FDR<0.1
LOC106587404	125.30387890972	1.04319171508723	0.203724090914499	5.12061048059875	3.04548130186008e-07	8.05063216351562e-06	FDR<0.1
LOC106563496	880.783864533509	1.04195392391554	0.150385362930078	6.92855942635854	4.25147576672591e-12	3.11280748736136e-10	FDR<0.1
typh	221.814253318821	1.04148532392988	0.24077010366199	4.3256422125896	1.52088109666281e-05	0.00025168603308194	FDR<0.1
LOC106575324	108.780029940811	-1.04113041545314	0.242653605780523	-4.29060352144458	1.78188197127063e-05	0.000289708757608048	FDR<0.1
LOC106563259	253.356668485413	-1.04064701304897	0.187863620982602	-5.53937482736664	3.03553319813096e-08	1.01907840006032e-06	FDR<0.1
LOC106585232	64.1218993926143	-1.04044710318676	0.267480651145859	-3.88980323896173	0.000100325533425317	0.00126661697276274	FDR<0.1
LOC106567107	577.692850316567	1.03958207472099	0.186727466056109	5.56737633021065	2.58603490259765e-08	8.83261042109651e-07	FDR<0.1
zhx3a	167.744906160975	-1.03918125199298	0.241108921285678	-4.31000747069707	1.63249031057591e-05	0.00026776690738982	FDR<0.1
LOC100380499	598.712050529055	1.03819234522425	0.151494047733396	6.8530240016512	7.23049486399631e-12	5.14173657133642e-10	FDR<0.1
LOC106610794	57.9328895098275	-1.03795445616005	0.30473568133681	-3.40608113761659	0.000659025901713181	0.00606892781147373	FDR<0.1
LOC106562245	6911.62797817696	1.03793262705461	0.175160998288136	5.92559209640514	3.11174127428273e-09	1.3217774290646e-07	FDR<0.1
LOC106585173	110.091343172845	-1.03764659775022	0.229622276834261	-4.51892826800591	6.21534462486723e-06	0.000114426088221915	FDR<0.1
LOC106583349	163.100907502978	1.0373327140395	0.203343711709264	5.10137591824156	3.37193057483666e-07	8.81932206048347e-06	FDR<0.1
LOC106566730	42.9016063103964	-1.03615309424756	0.29715355620167	-3.48692813066775	0.000488602640325524	0.00473663657158777	FDR<0.1
LOC106610250	173.13036970404	-1.03584185266388	0.20708938225698	-5.00190710588187	5.67659434765085e-07	1.41488955195983e-05	FDR<0.1
LOC106560341	47.8036307671704	1.03582738499789	0.259252034184797	3.99544554493077	6.45726988278611e-05	0.00088016880102885	FDR<0.1
LOC106584732	64.5202907093823	-1.03438678976705	0.287374011317286	-3.59944444880577	0.000318897746309925	0.00331838524421053	FDR<0.1
sik2b	1130.3587302248	-1.03434151112236	0.167589318870292	-6.17188206321731	6.74818310876852e-10	3.27949911866746e-08	FDR<0.1
LOC106564329	55.5547130595468	-1.0330572525491	0.308225072721597	-3.35163276441888	0.000803365082284438	0.0071042113633242	FDR<0.1
LOC106583290	286.982408547841	1.03211406013465	0.184964402454038	5.58006863180675	2.40423699292693e-08	8.28382461123339e-07	FDR<0.1
LOC123727270	74.2566303593441	1.03207953631419	0.240915654996167	4.28398700919047	1.83573635742985e-05	0.000296946365142976	FDR<0.1
mapk3	89.5737558938351	1.03073836003242	0.227446404161866	4.5317856918014	5.84871694162019e-06	0.000108665059838549	FDR<0.1
LOC106603679	496.505447505608	1.0307187332128	0.294622019987363	3.49844432285478	0.000467980787476993	0.0045765889137359	FDR<0.1
LOC123724479	113.251119289721	1.02937750786077	0.22277625344243	4.62067878400146	3.8248657595684e-06	7.55402502896837e-05	FDR<0.1
LOC106571122	31.4644954646186	1.02929513614048	0.307524341084197	3.34703631104983	0.000816805104632424	0.00720874227553866	FDR<0.1
LOC106577478	301.963285634694	1.02865256664224	0.140415535405498	7.32577462794028	2.37522675389224e-13	2.10628673657902e-11	FDR<0.1
heatr5b	185.704412495519	-1.02763215005178	0.18218549308941	-5.64058165458571	1.69476673907465e-08	6.12372046726032e-07	FDR<0.1
khk	41.2628050618253	-1.02722207697085	0.307808946112432	-3.33720669897504	0.000846249873331393	0.00742737763431	FDR<0.1
LOC106586371	4524.8991423241	-1.02713127728925	0.225966974666682	-4.54549289250938	5.48068467465279e-06	0.00010285757123813	FDR<0.1
tsn9	693.510311352149	-1.02474899140362	0.21589984851592	-4.74640903385378	2.07059781088599e-06	4.49194601117937e-05	FDR<0.1
prim1	426.945077370451	1.02455440459654	0.172638454881391	5.93468242808618	2.94414808659309e-09	1.26020861752671e-07	FDR<0.1
gcnt7	138.792471606782	1.02396819705981	0.237039914932186	4.31981338397269	1.56161201208795e-05	0.000257851336536007	FDR<0.1
dck	1955.41169053374	1.02358786148357	0.171674891094444	5.96236208427508	2.48617469732559e-09	1.08717635389142e-07	FDR<0.1
LOC106574144	48.6506191942032	1.02282437514817	0.285191161877081	3.58645186763891	0.000335207902141056	0.00345419328048872	FDR<0.1
slc6a6	593.259366755963	-1.02264839691309	0.116004688310846	-8.81557816157222	1.19068998971067e-18	2.36628373133752e-16	FDR<0.1
LOC106588338	2191.47441933985	1.02202971669016	0.0991400395000077	10.3089500654282	6.41988307102694e-25	2.8018383802925e-22	FDR<0.1
tspan36	688.991829380537	1.02042356472642	0.26181634273522	3.89747849223602	9.71994516812676e-05	0.00123372070410425	FDR<0.1
LOC106587952	3034.06236364424	1.01979589186532	0.137842662956855	7.3982602337312	1.37980250169242e-13	1.28667559158073e-11	FDR<0.1
tmem258	575.423844689471	1.01974688521941	0.135750691626118	7.51190931702934	5.82711501561436e-14	5.73893477953737e-12	FDR<0.1
LOC106602982	141.032578684027	1.01948094162883	0.267878275263872	3.80576192908737	0.000141368315677737	0.00168446251089672	FDR<0.1
LOC106611248	41.1672177335813	-1.01650147012276	0.304488608618159	-3.33838915923942	0.000842656417929356	0.0073987560356101	FDR<0.1
trm61	155.064098537883	-1.01413229887749	0.193623093091826	-5.23766190635397	1.62623619666146e-07	4.62283081293623e-06	FDR<0.1
LOC106609479	167.15028539819	1.01408288710943	0.197171479324153	5.14315199432194	2.70166868784377e-07	7.21893657311245e-06	FDR<0.1
LOC106601996	265.820903884461	-1.01395441421407	0.207598892014391	-4.8841995464204	1.03849863483688e-06	2.43314764359992e-05	FDR<0.1
LOC106586898	392.517729512101	1.01309663647707	0.17138249000099	5.91131939132883	3.39378245013912e-09	1.43337399952935e-07	FDR<0.1
LOC106606621	68.5226239035502	-1.01278708699532	0.256065939789756	-3.95518079377081	7.64767961304403e-05	0.00101503907469967	FDR<0.1
LOC106608749	84.0822992922271	-1.01141401209376	0.223316007915058	-4.52907080659649	5.92436447330826e-06	0.000109704246628033	FDR<0.1
LOC106565722	492.764235440772	1.01139579950181	0.128533004657648	7.86876337479	3.58163874551917e-15	4.33261495640031e-13	FDR<0.1
lkha4	45.9853706344128	1.01098024244278	0.31204471757079	3.23985693561191	0.00119589685238773	0.00984075199050464	FDR<0.1
LOC106567692	55.5739739743027	1.01077262687583	0.244935741873773	4.12668489761176	3.6803011979296e-05	0.000537507506978459	FDR<0.1
LOC106595406	2428.25516116918	-1.01038490566645	0.25995177236662	-3.8868167601545	0.00010156736440118	0.00127866877649404	FDR<0.1
LOC106578021	6499.25630671223	1.00742575209973	0.203214614201039	4.95744735712308	7.14253865301947e-07	1.743296127696e-05	FDR<0.1
LOC106590064	138.504763879209	-1.00679906000334	0.201067082136743	-5.0072794079671	5.5204762289752e-07	1.38443199740686e-05	FDR<0.1
LOC106594804	114.028196584702	-1.00659522125158	0.218080171442123	-4.61571180266024	3.917502747266e-06	7.70280708026914e-05	FDR<0.1
LOC106577369	166.66137688898	-1.00606478724146	0.214680846576573	-4.68632765001984	2.78150843594079e-06	5.74825989975941e-05	FDR<0.1
ruvbl2	599.800782170277	1.00597208325902	0.136020733173481	7.39572607637689	1.40637658791319e-13	1.30429708724049e-11	FDR<0.1
LOC106584278	736.84583250617	1.00485443240311	0.15130539546747	6.64123331027646	3.1106918455311e-11	1.97822225993804e-09	FDR<0.1
nfat5b	109.220984673756	-1.00454276149828	0.227722873712946	-4.41125103121854	1.02775081281701e-05	0.000178020837289347	FDR<0.1
LOC106574818	157.494315368167	-1.00395766542074	0.236333241906907	-4.24805946603232	2.1563016501047e-05	0.000343272984766683	FDR<0.1
arl8	68.9667558081747	-1.0037184524776	0.296444371891471	-3.38585767735562	0.000709561733520016	0.00642531532330696	FDR<0.1
trnt1	53.8247483446127	1.00193865359411	0.239822899312216	4.17782729033612	2.94306991834562e-05	0.000447451162858858	FDR<0.1
LOC106613740	90.3596711616807	-1.00193232586527	0.232334019253063	-4.31246499796463	1.61444446903961e-05	0.000265393685316718	FDR<0.1
LOC106600003	103.045285646758	-1.00121288065756	0.212829747401397	-4.70429013275701	2.54750761607053e-06	5.35939740250452e-05	FDR<0.1
LOC106611884	715.59021354404	-1.00086528241642	0.116557396654188	-8.58688775784746	8.93568539947759e-18	1.67134861866867e-15	FDR<0.1
LOC106611665	98.0148195289842	-1.00078266648895	0.228328553620159	-4.38308153151016	1.17012296257083e-05	0.000199117713309645	FDR<0.1
LOC106601045	142.114521682043	-1.00025219968204	0.191362535239896	-5.2270011913675	1.72281390699076e-07	4.87247673974592e-06	FDR<0.1
LOC106610990	555.717577778095	1.00015764390026	0.175026038118165	5.71433630477896	1.10133004923521e-08	4.21917456727663e-07	FDR<0.1
