# Supplementary material for: Transcriptionally distinct B cell profiles in systemic immune tissues and peritoneal cavity of Atlantic salmon (Salmo salar) infected with salmonid alphavirus subtype 3
Source: Front Immunol. 2024 Dec 3;15:1504836. doi: 10.3389/fimmu.2024.1504836 (PMC11649679; doi:10.3389/fimmu.2024.1504836)
Supplement: Supplementary file 3 [file Table3.xlsx]

## Sheet: Venn__421_DEGs_3w_n8
Column1	Column2	Column3	Column4	Column5	Column6	Column7	Column8
Supplementary table 2: Complete list of DEGs in spleen B cells at 3 wpi
	baseMean	log2FoldChange	lfcSE	stat	pvalue	padj	sig
LOC106607284	63.3506857526891	-9.18284120119118	3.14076201866914	-2.92376217828892	0.0034582885520618	0.0436445042863068	FDR<0.1
LOC106598773	19.4660168025072	7.57132530834157	2.17831454084873	3.47577228465435	0.000509384606917503	0.0129867055296623	FDR<0.1
LOC106569199	51.4226672058239	-6.39519739867371	1.68713176069052	-3.79057377003931	0.000150299683690728	0.0056537109007275	FDR<0.1
LOC106564892	135.015572945673	4.88794175609094	1.57621854093201	3.10105586830663	0.00192831904431793	0.0301157530970141	FDR<0.1
LOC106588384	26.2485575494829	4.5208510213122	1.70477565321366	2.65187446382754	0.00800462970449163	0.0748522348563463	FDR<0.1
LOC106563305	26.9815442422322	4.16084072799367	1.06040267068685	3.92383086445698	8.71519325870476e-05	0.0038847016125753	FDR<0.1
LOC106602933	54.8066880881624	3.88049510217375	1.42055091012187	2.73168323255718	0.00630116917578189	0.0637854555739659	FDR<0.1
LOC106574173	161.601652330988	3.8333353461657	1.44409249937069	2.65449432625417	0.00794273753036926	0.0746790079590955	FDR<0.1
rhoab	1385.46000580093	3.70335082569297	1.30403869942847	2.83990868316719	0.00451264497236112	0.0518325720728773	FDR<0.1
LOC106565457	42.9085801981079	3.34560548311583	0.709801117909852	4.71344070712035	2.43568621636202e-06	0.000278001884311347	FDR<0.1
LOC100194720	94.8501566399731	3.32104836156416	0.919872568020338	3.61033525405742	0.000305801486688056	0.00916524455785928	FDR<0.1
LOC106594559	107495.477206054	3.27734160901315	1.30723909001546	2.50707130321079	0.0121736151633627	0.0980409173534333	FDR<0.1
LOC106611590	35.3208530614192	3.19822831505641	0.598971605102853	5.33953243828181	9.3186595967938e-08	2.46485942096781e-05	FDR<0.1
LOC106560797	542.150867738094	3.19607700340204	0.741676245844818	4.30926165062964	1.63800485251528e-05	0.00116648345565447	FDR<0.1
LOC106603906	276.379588993419	-3.15525682990034	0.346879549810015	-9.09611659617429	9.36194743298777e-20	2.22867845747583e-16	FDR<0.1
clic4	26.9901703829437	3.15507593879112	0.644243575583463	4.89733395623497	9.71456605442216e-07	0.000138710962424801	FDR<0.1
LOC106566979	20.2027158917854	-3.09483430686002	0.749988872494633	-4.12650696611791	3.68314852439659e-05	0.00208761860580084	FDR<0.1
LOC106597452	46.3027597199845	3.05326885478995	1.17552848186872	2.59735846632674	0.00939438269239762	0.083093414642311	FDR<0.1
LOC106601018	12942.9128876025	-3.03482696270445	0.672592668283002	-4.51213209096045	6.41791966268462e-06	0.000574990393865465	FDR<0.1
LOC106584585	22.7996184056944	3.02905966164655	0.816282226599335	3.71079947956938	0.000206605714935949	0.00702628088508706	FDR<0.1
LOC106599929	43680.0391567574	-2.99023697429178	0.706422406420674	-4.23293053435665	2.30665768542783e-05	0.00154370054899475	FDR<0.1
LOC106605123	27.173351047914	2.91366669305964	0.619193236664104	4.70558546271756	2.53138430203622e-06	0.000285020189250889	FDR<0.1
LOC106597682	18883.58566294	-2.9088706891881	0.8864572448695	-3.28145627555487	0.0010327253485965	0.0205607350167409	FDR<0.1
LOC106607232	30141.0385677532	-2.89455577751159	0.715020462195237	-4.0482139051305	5.16099692144759e-05	0.00263812431592033	FDR<0.1
ccnd1	105.454503195266	2.88182135926073	0.487607803588598	5.9101214911896	3.4185550596103e-09	1.42417003783365e-06	FDR<0.1
LOC106563086	43.5797705912566	2.79227289915616	0.836379475643063	3.33852393617058	0.000842247735285248	0.0183159888700667	FDR<0.1
c209a	27.4363716251727	2.78089294093904	0.737681997525316	3.76977200239132	0.000163396746088963	0.00601069178107392	FDR<0.1
ccn1	66.0857076502187	2.77053305165392	0.551544892930189	5.02322310870277	5.08114601672175e-07	9.3046392552364e-05	FDR<0.1
LOC100194636	20.7112871775288	2.76555023167705	0.714147919887366	3.87251738003134	0.000107716992080702	0.00457907131641023	FDR<0.1
ctgf	236.977959989097	2.74818185617532	0.710168230696714	3.86976175135179	0.000108941762232532	0.00461935248306087	FDR<0.1
LOC106591679	191.091236636287	-2.7468461248504	0.293935542418502	-9.3450628741572	9.18348935375004e-21	3.06067333181781e-17	FDR<0.1
LOC106581167	98.5751460073532	2.68741887386841	0.985516392373108	2.72691443254145	0.00639296150025763	0.0643766904421937	FDR<0.1
LOC106583480	21.7883772321685	-2.6718041247065	0.834458149153645	-3.20184316902699	0.00136551319291171	0.0244151414663956	FDR<0.1
LOC106588502	24.3843906387148	2.62783532972491	0.597413666776815	4.39868633053324	1.08908098810252e-05	0.000889629685575511	FDR<0.1
LOC106613754	25.2854907170159	-2.6063281910374	0.803451742465888	-3.24391379504421	0.0011789942225386	0.0223308304904668	FDR<0.1
LOC106606033	26.960838027347	2.59009563644162	0.634752278525542	4.08048261356086	4.49422910232863e-05	0.00240037928721808	FDR<0.1
LOC106608294	113.822773514512	-2.58998652770261	0.331605027081875	-7.81045616375148	5.69813752163711e-15	6.78241169004006e-12	FDR<0.1
LOC106576177	23.5564164853696	2.5874091022757	0.843818623476021	3.06630954839221	0.00216718822708754	0.0323602371112784	FDR<0.1
LOC106592051	1519.60759972772	2.58200246942669	0.57459069367528	4.49363781531391	7.00166726863852e-06	0.00061086797573085	FDR<0.1
LOC106599184	287.379032512312	2.57614826594757	0.905541325854422	2.84487100963266	0.0044429411018992	0.051272278754881	FDR<0.1
LOC100195685	33.8288038874764	-2.57596898625155	0.591684247903434	-4.35362103246656	1.33907110373495e-05	0.0010260064932054	FDR<0.1
LOC106585047	61.4110104411549	2.57529397134548	0.568060243677688	4.53348742498283	5.80177217517636e-06	0.000534147687995243	FDR<0.1
LOC106605311	25.1515664128317	2.56517827704529	0.610688230730862	4.20047112087837	2.6636014325277e-05	0.0016749529913827	FDR<0.1
LOC106560515	197.155505371431	2.51977376058541	0.416078735948368	6.05600224881017	1.39546051594013e-09	6.45943167711841e-07	FDR<0.1
LOC106577395	314.049761267672	-2.51352172895855	0.669485659918725	-3.75440712092877	0.000173752257192668	0.00626711604731301	FDR<0.1
LOC106566440	412.530475529164	2.49947241901127	0.602807007054374	4.14638912580824	3.37759619507997e-05	0.00195431468731988	FDR<0.1
LOC106602649	25.9149920342611	-2.47769546684653	0.663285381406699	-3.73548933279944	0.000187350521702972	0.00659676468360073	FDR<0.1
LOC106608509	34.9833536815573	2.47230789320483	0.707157097122105	3.49612257766528	0.000472071789047633	0.0123554675548879	FDR<0.1
LOC106609917	36.1357630258251	-2.46502203607815	0.802514764668179	-3.07162203688224	0.00212899116226776	0.0320549578622036	FDR<0.1
sh2d1ab	168.310615828793	-2.46091563013849	0.89782356108228	-2.74097911528628	0.00612564009653	0.0627012693910171	FDR<0.1
LOC123724454	37.8917168246594	-2.44954693234768	0.643399107735257	-3.80719665740601	0.000140550976986581	0.00542162379746387	FDR<0.1
LOC106585589	142.43194565784	-2.41415869842686	0.385284989735411	-6.2659038445405	3.70669021111377e-10	1.9302589274375e-07	FDR<0.1
cd8a	40.5868610786753	-2.38977254021271	0.676427000854316	-3.53293487278666	0.000410973699794567	0.0112269930055355	FDR<0.1
LOC106588084	18.9103955497636	-2.3884277790188	0.859060085455785	-2.78028023819963	0.00543120065904467	0.0579676098232982	FDR<0.1
hyal3	536.199395226776	2.35909216558547	0.556847165280683	4.23651643157123	2.27014315016211e-05	0.00153779127863014	FDR<0.1
cd3e	23.4355081432141	-2.34699716889882	0.818650755069522	-2.86690894055244	0.00414502257250575	0.0489529809696922	FDR<0.1
LOC106612633	277.778960692134	2.33585089014066	0.412160260543229	5.6673365041598	1.45034334878912e-08	5.05838080481737e-06	FDR<0.1
LOC106586828	101.557745822574	2.29700863309507	0.464384872479057	4.94634681106813	7.56191847028107e-07	0.000116677601285892	FDR<0.1
fosl2	109.837729708728	-2.29040232695147	0.291969544107499	-7.84466179153321	4.34121872978718e-15	5.56477453178259e-12	FDR<0.1
LOC106566814	36.2543160341074	2.28135898186622	0.838492168724191	2.72078746464314	0.0065126619017192	0.0649862263055382	FDR<0.1
cxl10	44.6674107764352	2.27725583359525	0.450059447495646	5.05990007823863	4.19476243194128e-07	8.12808385649645e-05	FDR<0.1
LOC106564265	468.290845098982	-2.2606387505716	0.563210894337023	-4.01384059381998	5.97386981933587e-05	0.00295185120171362	FDR<0.1
LOC101448011	87.4467843470767	2.25507358668134	0.589276036237533	3.82685439082123	0.000129791238046673	0.00514499708678263	FDR<0.1
LOC106561471	30.5043051915902	2.2461653448556	0.785474977059138	2.85962686330934	0.00424139734286258	0.0497036886930113	FDR<0.1
myct1b	29.4430408417339	2.21711833674119	0.430826869737766	5.14619326805381	2.6582555421843e-07	5.82857504670514e-05	FDR<0.1
acta2	82.2295622804275	2.19573759173564	0.634869270812101	3.4585664997251	0.000543058192879519	0.0135674988397966	FDR<0.1
LOC106605567	23.0573088985214	-2.19120602606359	0.663060184367165	-3.30468647903344	0.000950826984290743	0.0196339292022564	FDR<0.1
LOC106591927	120.788304439075	2.17521118131812	0.273067977900968	7.96582300875643	1.64127716387915e-15	2.27918688824019e-12	FDR<0.1
LOC106599038	27.8725295314566	2.175199458015	0.569878770798766	3.81695119993003	0.00013511088031028	0.00528518241664439	FDR<0.1
LOC106569945	168.063025563638	2.1731211063431	0.757894126686443	2.86731487924851	0.00413970910042037	0.0489529809696922	FDR<0.1
smpd1	64.0490684676501	-2.16885000126736	0.480792338973634	-4.51099118155105	6.45254036126576e-06	0.000575000708984666	FDR<0.1
LOC100136451	27.5152722080806	-2.16466356952447	0.787667391397835	-2.74819497819118	0.0059924362208327	0.0617932903366065	FDR<0.1
LOC106597692	19.3223992062078	2.16114283137086	0.590423250944811	3.6603281254804	0.000251892471950295	0.00805669127174611	FDR<0.1
LOC106571138	267.053426398221	2.14442589024249	0.402435012505218	5.32862654492489	9.89582376210672e-08	2.57662511205854e-05	FDR<0.1
ckba	78.5245508158108	2.13177359549904	0.500338970280005	4.26065871764103	2.0382527455502e-05	0.00139775488690735	FDR<0.1
tpm4	42.952609886783	2.11741391977727	0.42214963336388	5.01579002427352	5.28159861817966e-07	9.4637160616501e-05	FDR<0.1
cxcr3	304.841283745905	2.11493697989938	0.625070239811077	3.38351891547197	0.000715632777359337	0.0164034451195543	FDR<0.1
LOC106579796	51.3368091397599	2.1088984000648	0.462447242366155	4.56030052049705	5.10804658344289e-06	0.000489198208428117	FDR<0.1
LOC106567157	19.7666267906484	2.10397894635434	0.670175475036611	3.13944485396068	0.00169268270413735	0.0278284799086567	FDR<0.1
dusp2	202.509851051905	-2.09821240098618	0.283848329404818	-7.39201955278644	1.44615253474417e-13	1.41756975523394e-10	FDR<0.1
fhl3a	30.6245113817001	2.08850220179764	0.429383458536135	4.86395588902706	1.15062567010837e-06	0.000156264603472993	FDR<0.1
LOC106609224	56.3916434337955	2.08194006649713	0.508069200071682	4.09774901962841	4.17187260298386e-05	0.00227189820444847	FDR<0.1
LOC106598377	19.6470634148819	2.07846787439393	0.567551866447168	3.66216375501499	0.000250093901340557	0.00802998992666483	FDR<0.1
LOC106609823	25.2729076754227	-2.06770191564249	0.798933257096424	-2.58807841240353	0.0096513007941014	0.0845580632269301	FDR<0.1
csrp1	186.23621118853	2.05102568776258	0.398804079274731	5.142940592515	2.70471169766837e-07	5.83093372702819e-05	FDR<0.1
LOC106584368	1459.21229987609	-2.04444365437443	0.253426057380082	-8.06721958866379	7.19171339396581e-16	1.08947919997315e-12	FDR<0.1
LOC106613459	137.657563532655	2.02731295819465	0.422067770120256	4.8032877696798	1.56081312833648e-06	0.000191245514489699	FDR<0.1
LOC106582897	45.3909648296228	-2.02249537463001	0.744602961720465	-2.71620645982507	0.00660347241044304	0.0656296490573624	FDR<0.1
LOC106573821	44.5413074272102	2.0026377657055	0.488137130743799	4.10261305599511	4.08510129195664e-05	0.00225517489635879	FDR<0.1
ddt4l	318.094205289565	2.00085889764339	0.354127080297202	5.65011547821805	1.60340087413803e-08	5.45287187074205e-06	FDR<0.1
LOC106609985	85.3864297767897	1.9971260966011	0.6405654504743	3.11775493842564	0.00182234261577116	0.0291995359127025	FDR<0.1
LOC106563691	29.0070022608857	1.99397638630832	0.612427650047843	3.25585624057397	0.00113050976237912	0.0218294492239695	FDR<0.1
LOC106577148	70.7875392234287	1.97583532471207	0.601046158922888	3.28732709689533	0.00101143277928437	0.0202333744713605	FDR<0.1
spc25	46.3673616987261	1.96630992717121	0.703447458411808	2.79524775256222	0.00518599550329709	0.0560580187894182	FDR<0.1
tmod4	21.796283254769	1.95605135419263	0.6431299773554	3.04145572911415	0.0023543718467373	0.0341455634934989	FDR<0.1
st2	40.1398845555895	-1.94032468777445	0.5422937239876	-3.57799583868837	0.00034623896273198	0.0100693299737622	FDR<0.1
LOC106601031	28.0055032589147	1.93962691891977	0.515667622793508	3.76138976578032	0.000168971886988508	0.00616532413446011	FDR<0.1
LOC106578466	72.2110114935626	-1.93288081854296	0.579502630408498	-3.33541336504453	0.000851726883637819	0.0183785437143257	FDR<0.1
cebpb	87.6882163079402	-1.93007155653475	0.50533820633101	-3.81936598569889	0.000133795125790878	0.00527988257283891	FDR<0.1
ckm2	77.2538588618017	1.9234076555646	0.456888000373239	4.20980120728348	2.55595481314756e-05	0.0016313143800112	FDR<0.1
myct1a	72.7794343642012	1.92026544498633	0.484052076675523	3.96706374689009	7.27635353843311e-05	0.00338695964705166	FDR<0.1
LOC106568974	32.2205991442643	1.9173598009887	0.512238006826462	3.74310335320017	0.000181761422931938	0.00649972607669058	FDR<0.1
LOC106599217	20.0054411551793	1.91354226259128	0.662738431091736	2.88732654214586	0.00388530768609238	0.0468486015058201	FDR<0.1
LOC123733217	21.0684574281873	-1.90942783494713	0.729056369737106	-2.61904005534669	0.00881775929923407	0.0799016535956697	FDR<0.1
LOC106569469	200.951878370993	1.89012742545042	0.721259481957061	2.62059282787072	0.00877770293853824	0.0796686502003274	FDR<0.1
f13a	825.630351143498	1.88801127058594	0.527858875443099	3.57673491612903	0.000347912662873585	0.0100993879881895	FDR<0.1
LOC106608163	134.333835076948	1.88573045734213	0.508147987933843	3.71098676393389	0.000206452899912623	0.00702628088508706	FDR<0.1
LOC123723718	1783.05184719212	-1.87507335909464	0.176436980587922	-10.6274396265824	2.22127003220121e-26	3.7015243816601e-22	FDR<0.1
cdc2	38.1875377039873	1.87198089765503	0.669076958761974	2.79785587164569	0.00514430621816614	0.0557740525826419	FDR<0.1
LOC106580821	226.186179802469	1.87117107119753	0.411125844647708	4.55133408798693	5.33068246328507e-06	0.000504718707773764	FDR<0.1
LOC106562270	29.8004823666051	1.86546294276856	0.672219586783071	2.77507972014888	0.00551881780478124	0.0583167913119052	FDR<0.1
tgfi1	83.6100266944843	1.86346281989563	0.407709903857437	4.57056059287494	4.86421248984513e-06	0.000468538941796412	FDR<0.1
LOC106577754	188.117658468347	1.86327060045972	0.394676767483275	4.72100400624335	2.34683315898645e-06	0.000270749235279388	FDR<0.1
LOC106565346	202.363262843538	-1.85864036823923	0.369835222632469	-5.02559046434117	5.01885907819056e-07	9.29269640877417e-05	FDR<0.1
LOC123729838	33.3191389804898	1.85579918488887	0.69607743519658	2.66608151773339	0.00767410824323545	0.0728468551449562	FDR<0.1
vim	72.0143822732667	1.84888453928724	0.43759393003719	4.22511468367512	2.38819125117107e-05	0.00157299679879505	FDR<0.1
LOC106564684	45.1429174706424	1.8455392704685	0.44954252400453	4.10537195464495	4.0366483307583e-05	0.00224972266835305	FDR<0.1
LOC106574536	21.0521574830112	-1.84332487869105	0.578079638149712	-3.18870404187055	0.00142912111667807	0.0249893749090486	FDR<0.1
LOC106571028	519.810216090056	-1.84216894442544	0.201312561955763	-9.15078982915254	5.65187900169321e-20	1.56971519473693e-16	FDR<0.1
bhlh3	100.362863094931	1.84065148321016	0.431521996302942	4.26548704117036	1.99466592085907e-05	0.00137351706219816	FDR<0.1
tinagl1	59.6842817522483	1.83932249675358	0.479293064527838	3.83757377871834	0.000124255908471214	0.00501414328839697	FDR<0.1
LOC106576070	76.5276647212794	1.83840632870458	0.452531545480873	4.06249320531021	4.85513613506325e-05	0.00252831214233419	FDR<0.1
LOC123729855	32.1975227486084	1.83154207876408	0.612779374024656	2.98890947770443	0.00279975066098065	0.0384625268050961	FDR<0.1
tal1	34.0434818720231	1.81896618536131	0.559511558043156	3.25098947325233	0.00115004115726087	0.0220532633424569	FDR<0.1
hspb7	85.5251110162248	1.80882143255775	0.409793013755679	4.41398796914624	1.01483600944488e-05	0.000833065382334458	FDR<0.1
LOC106590420	62.5976638230851	-1.79450982396942	0.492834009995336	-3.64120532993736	0.000271364598061553	0.0085321125699957	FDR<0.1
LOC106574089	58.0393052262837	1.78824386645226	0.688801328676942	2.59616785276408	0.00942700001727927	0.0832839284708074	FDR<0.1
LOC106586922	54.0913064250692	-1.77538012156271	0.42049674578824	-4.22210192907602	2.42034605077337e-05	0.00158789947205069	FDR<0.1
LOC106592067	40.5089362059914	1.77402640432112	0.541254151522849	3.27762179621125	0.00104685556370474	0.0207676203733046	FDR<0.1
LOC106584369	41.5779485348611	-1.77210036122462	0.646389189845912	-2.74153774392028	0.00611523344933225	0.062669635598454	FDR<0.1
LOC106612490	2412.57077975798	-1.76836579369989	0.187610936062981	-9.42570742841053	4.27215884310198e-21	1.77978137403629e-17	FDR<0.1
LOC106568343	20.2500259981814	-1.76808296358159	0.604757173482579	-2.92362462341676	0.00345981698044955	0.0436445042863068	FDR<0.1
LOC106561604	27.5555555113576	1.76769768842491	0.703811404773006	2.51160705330576	0.0120182827563168	0.0973615283671671	FDR<0.1
LOC106571238	19.8429876963441	-1.76667356756971	0.642723024965217	-2.74873234495577	0.00598262169686393	0.0617536403033323	FDR<0.1
LOC106589794	35.2610801635299	-1.76177405966607	0.462872623266711	-3.80617468199436	0.000141132720313203	0.00543149111154552	FDR<0.1
LOC100194722	51.5999790570492	1.75382756569936	0.647832901373447	2.70722212777575	0.00678488433386019	0.0669013683665362	FDR<0.1
LOC106592479	22.8267574901476	-1.73882311717126	0.545537443904686	-3.18735796524914	0.00143578956990612	0.0250271939256439	FDR<0.1
LOC106602906	269.257504540553	-1.72891191025957	0.243928725744593	-7.08777494320141	1.36285360610705e-12	9.87417064876862e-10	FDR<0.1
LOC106566109	165.445547908726	1.72604336919978	0.435237875055683	3.96574716522304	7.31663888471258e-05	0.0033894432977619	FDR<0.1
LOC106605403	45.9882083428879	1.69749035694858	0.478905945192946	3.54451719379821	0.000393332849588287	0.0108678017476955	FDR<0.1
LOC106588330	34.4791739240973	1.69314073315346	0.569525299470053	2.97289819210655	0.00295002283517671	0.0397727997778193	FDR<0.1
midn	45.2583294854973	-1.68123708076428	0.443919871541621	-3.78725348546748	0.000152321684085129	0.00570401919908898	FDR<0.1
LOC123732449	106.622112743132	1.66638281511953	0.432490123965242	3.85299622530445	0.000116681189929353	0.00482475272700432	FDR<0.1
egr3	618.693929151527	-1.66026928589722	0.367069354022327	-4.52303976810942	6.09577813679316e-06	0.000552065472127833	FDR<0.1
enc3	31.434154412003	-1.657485438536	0.428689861638114	-3.86639756816829	0.000110454824483476	0.00463896008612978	FDR<0.1
LOC106574722	3832.27158730968	-1.64852773406574	0.496752785039501	-3.31860793479929	0.000904673519748722	0.0189266570010149	FDR<0.1
LOC106566383	45.0289576836138	1.64846265653017	0.50629311945722	3.25594520877043	0.00113015558490465	0.0218294492239695	FDR<0.1
LOC106612965	27.8999489019847	1.64788166262752	0.475235003711059	3.46750902134605	0.000525306109222608	0.0132631833395235	FDR<0.1
LOC106587399	51.060027177667	-1.63479110393432	0.45267434039201	-3.61140660749317	0.000304540754309266	0.00916078753489635	FDR<0.1
LOC106584280	2596.81124974895	-1.63066462000941	0.222611472335418	-7.32515985318323	2.38614113418189e-13	2.092771361053e-10	FDR<0.1
LOC106580605	73.2540498012424	-1.62690113094138	0.358971460946495	-4.53211831005104	5.83951269485976e-06	0.000534626988506184	FDR<0.1
catk	3775.94883416537	1.62169762974564	0.576211532755384	2.81441369628762	0.00488662969345205	0.0541788404602029	FDR<0.1
rnls	18.9809471786349	-1.61272988303627	0.467079517786588	-3.45279512721672	0.000554810200550089	0.0137665361490982	FDR<0.1
LOC106587145	435.025599116592	1.61087533983894	0.289827890025782	5.55804115227019	2.72819070904536e-08	8.91422940696705e-06	FDR<0.1
LOC106589256	25.7495462788897	-1.602198274845	0.587876632291229	-2.72539881131266	0.00642238592153506	0.0645746186191579	FDR<0.1
tent4a	25.5584244429244	-1.6005089278387	0.406874172401549	-3.93367049668403	8.36584485211362e-05	0.0037576398548685	FDR<0.1
tisd	53.6433212184243	-1.59489274437359	0.62436565054881	-2.55442102391715	0.0106364556069786	0.089828679714549	FDR<0.1
herc4	785.596131400122	-1.59485165361928	0.240922161010487	-6.61977979497644	3.59734340403573e-11	2.0747071924952e-08	FDR<0.1
LOC106608597	35.0670143060521	1.59189776329593	0.606777302685674	2.62352885688041	0.00870240727850915	0.0791145198521966	FDR<0.1
LOC106608761	22.2683931333359	-1.58397250650763	0.539206172244519	-2.93760084368866	0.00330762579588701	0.0423986740482008	FDR<0.1
LOC123724383	18.7287545845098	-1.57866003313403	0.527980792047081	-2.98999519852468	0.00278981832403717	0.0383893745266354	FDR<0.1
LOC106600269	142.270614176826	-1.57500564801959	0.314933074576448	-5.00108046808931	5.70099100853641e-07	9.6414865662384e-05	FDR<0.1
gins1	185.05392296345	1.5652319788855	0.30855349389283	5.07280588250009	3.91992318276528e-07	7.87007227922899e-05	FDR<0.1
LOC106601120	155.173469502202	-1.55036392261126	0.356151321391146	-4.35310450781274	1.34223125011268e-05	0.0010260064932054	FDR<0.1
LOC106576415	21.4629296179693	-1.54835064579384	0.545219845853413	-2.83986479503559	0.00451326584720025	0.0518325720728773	FDR<0.1
myl9b	161.878498051629	1.54469518858863	0.427327894454191	3.61477733757963	0.000300605867187446	0.00912339879189141	FDR<0.1
LOC106583344	1549.83136422829	-1.54184621086841	0.306586746854701	-5.02906999955588	4.92864453569906e-07	9.29269640877417e-05	FDR<0.1
LOC123744187	113.74646746601	-1.5410740932033	0.331582927785973	-4.64762798100997	3.35773770734178e-06	0.000358675263815022	FDR<0.1
LOC106563413	25.7265319103102	1.53727664105178	0.526577092388152	2.91937621912086	0.00350732652790826	0.0440437748764607	FDR<0.1
nek6	3739.32436016909	1.53564125140331	0.208782432488213	7.35522253046847	1.90609304410776e-13	1.76461858261176e-10	FDR<0.1
LOC106592726	1628.35796950374	-1.53480925316872	0.172776819701053	-8.88318963055529	6.49700726691029e-19	1.20295698995326e-15	FDR<0.1
cahz	83.4374366746543	1.53461063108958	0.531793783675929	2.88572502762605	0.00390513179686959	0.0470195926756032	FDR<0.1
LOC106593800	34.9726066125213	1.51783601427074	0.46030247763739	3.29747522120973	0.000975582823105592	0.0199964479264841	FDR<0.1
LOC106596456	19.9135749726651	1.50995674894113	0.449956472244471	3.35578404153	0.000791403413337773	0.0174892071079409	FDR<0.1
LOC106587232	27.7855163185298	-1.50687901893971	0.531514989723591	-2.83506401150294	0.00458165045166277	0.0522935774839099	FDR<0.1
itga2b	93.2781794464524	1.50165888727039	0.377541818999714	3.97746371845374	6.96542465819744e-05	0.00327886543797181	FDR<0.1
si:dkey-28b4.8	39.3133289898617	-1.49923325450136	0.293266727526083	-5.11218325770701	3.18456663110034e-07	6.55155781983408e-05	FDR<0.1
LOC106591232	19.0338523225846	-1.48749778434896	0.440848770872505	-3.37416792929917	0.000740391856399001	0.0167406918521478	FDR<0.1
LOC106601421	405.141780552154	-1.48748623727791	0.342437893935026	-4.34381318079286	1.40030610366879e-05	0.00106066822325167	FDR<0.1
LOC106576393	74.0865943639022	-1.48390200637745	0.33280943395774	-4.45871377121442	8.24529384743742e-06	0.000704613213711267	FDR<0.1
LOC106584178	37.6020360821613	1.48161018357603	0.583890319013174	2.5374803029447	0.0111653651039788	0.0926591853051308	FDR<0.1
LOC100194495	35.3612620890905	-1.48095723324518	0.344402387403579	-4.30007830204081	1.70737771887297e-05	0.00120558230115675	FDR<0.1
LOC106584375	94.3053366822061	-1.47174534727392	0.353590105512657	-4.16229222574002	3.1506878286741e-05	0.00185293659804154	FDR<0.1
diras2	181.566433389747	1.46366019049629	0.273079977711742	5.35982243283068	8.33037900952694e-08	2.31362393024595e-05	FDR<0.1
LOC106606948	49.512391848914	-1.44504425614609	0.419707821800699	-3.44297671162364	0.000575348856512587	0.0140580840834688	FDR<0.1
cb055	22.4663330960225	1.44384587477087	0.514917910662977	2.80403117637113	0.00504680247973104	0.0551415054733626	FDR<0.1
nr4a3	796.32671828236	-1.44015899530775	0.2293968784704	-6.27802350629449	3.42904082979554e-10	1.84327536734558e-07	FDR<0.1
LOC106579149	132.663057718001	1.43840373031806	0.419024506440585	3.4327436897107	0.000597506658828443	0.0143677503069512	FDR<0.1
syne1a	46.6749878947028	-1.4373795293222	0.292119150871291	-4.92052480994482	8.63124576690396e-07	0.000131955118770356	FDR<0.1
LOC106570436	41.089860975524	-1.42484476527271	0.399842869958527	-3.56351175005446	0.000365926307189785	0.0104057951928508	FDR<0.1
LOC106600394	24.2027518138373	-1.42401524027393	0.401576777378804	-3.54605973375465	0.000391037557039139	0.0108604164175003	FDR<0.1
LOC106567151	931.806126222542	-1.42110006730997	0.346654940226144	-4.09946578687988	4.1410487836275e-05	0.00226994858323581	FDR<0.1
LOC106572217	33.3266982795421	-1.4181292515007	0.342590460589849	-4.13943006194354	3.48169721152086e-05	0.00200065525285461	FDR<0.1
LOC106613630	4344.31272583217	-1.41632679865004	0.13733994388765	-10.312562817185	6.18301252114273e-25	5.15168603261612e-21	FDR<0.1
zgc:100829	29.4700604005387	1.41385440217736	0.478723176238297	2.95338615791933	0.00314308514373344	0.0411117510480172	FDR<0.1
stk17al	188.743312504231	-1.41249944613824	0.446049422003597	-3.16668821090154	0.00154185534633912	0.026352284606559	FDR<0.1
LOC106607162	29.1184500147476	-1.40835146515808	0.464308380523993	-3.03322430572693	0.00241955681590472	0.0346685251764715	FDR<0.1
atxn1a	36.490047172146	-1.40630746391326	0.374688165121952	-3.75327430866554	0.000174539678248216	0.0062819205147479	FDR<0.1
LOC106601306	66.3772153612686	1.40435748078453	0.296396979472243	4.73809646537253	2.15735117064119e-06	0.0002513993000529	FDR<0.1
LOC106582509	32.8701854773577	1.40291808033949	0.51484170605481	2.72495033685195	0.0064311159812294	0.0645746186191579	FDR<0.1
junb	2153.4584830724	-1.40128466522568	0.206246140194537	-6.79423461648275	1.08889057700702e-11	7.258109030098e-09	FDR<0.1
aox6	20.3167455744972	-1.39830217264987	0.547340759720425	-2.55471961080353	0.0106273366550095	0.089804228204401	FDR<0.1
dnajb1a	955.034633571428	-1.39567055594818	0.187866890777224	-7.4290395192796	1.09389063732873e-13	1.1737535781839e-10	FDR<0.1
nrt1	29.6174275717859	-1.39313350413846	0.384601555081901	-3.62227735621555	0.000292020771019506	0.00896175714230026	FDR<0.1
LOC106607821	49.800366177983	-1.39288123710046	0.275224266227596	-5.06089545152467	4.17291998695736e-07	8.12808385649645e-05	FDR<0.1
LOC106571989	19.518166213096	-1.39279137599621	0.451301209362524	-3.08616805606076	0.00202754191078603	0.0311662485602895	FDR<0.1
xkr5a	91.5617281923869	-1.39217530201535	0.440586729477698	-3.15982123126072	0.00157865968627571	0.0267128978844624	FDR<0.1
LOC100136532	40.9231333401822	-1.39215218718126	0.402313425871294	-3.46036721038146	0.000539439216044439	0.0135379745424165	FDR<0.1
terfa	42.8031992280825	-1.38189534282656	0.318459870410094	-4.33930762154439	1.4293232780309e-05	0.0010700196975425	FDR<0.1
asph	35.000373681041	-1.37926411407184	0.472434025015853	-2.91948513662951	0.00350610113479171	0.0440437748764607	FDR<0.1
LOC123741706	900.802470888691	-1.37547456357135	0.137981534025045	-9.96854088693989	2.09280667330584e-23	1.16248434679895e-19	FDR<0.1
LOC123731806	62.8937925616913	-1.37370478706445	0.371278976724257	-3.69992612882219	0.00021566223356991	0.00723090604144871	FDR<0.1
LOC106586907	34.6925501657999	-1.36499068865119	0.43897156893599	-3.10951957995765	0.00187391863897971	0.0295535915206831	FDR<0.1
LOC106603526	94.6543873157233	1.36096592305593	0.388066814259741	3.50704021329948	0.000453120666859143	0.0119854012580012	FDR<0.1
LOC123723652	100.56643928096	1.35921802428125	0.453654074228554	2.99615522376301	0.00273407220611754	0.0378724681984561	FDR<0.1
pank1b	240.442670012746	-1.35495659264856	0.278780732347797	-4.86029497532908	1.17210976200866e-06	0.000156264603472993	FDR<0.1
bcl2l11	276.362538279747	-1.35354904015352	0.417091402232315	-3.24520964208131	0.00117364185612088	0.0223259907424639	FDR<0.1
LOC106565625	248.779532422696	-1.35321765255051	0.221168258177908	-6.11849848481411	9.44611804963923e-10	4.62970915232906e-07	FDR<0.1
stk17b	49.3092948063489	-1.35043301607376	0.441746683391015	-3.05703034532671	0.00223541644305594	0.0330239180913867	FDR<0.1
LOC106583339	184.685230763796	-1.34894144273808	0.27576119262633	-4.89170151133616	9.99679718022132e-07	0.000138822190176007	FDR<0.1
skia	230.298449755999	1.34727539418233	0.320337077971245	4.20580534328052	2.6015408222503e-05	0.00164212410083254	FDR<0.1
sytl3	20.9884818762658	1.34458167043254	0.490239057783588	2.74270613302723	0.00609351908694307	0.0625646346671714	FDR<0.1
brdt	667.26808262951	-1.34118888513965	0.264668161544408	-5.06743567988481	4.03210683231189e-07	7.99893193495778e-05	FDR<0.1
egln3	139.980742832919	-1.33992872179319	0.298176115045629	-4.49374934537645	6.99799937662812e-06	0.00061086797573085	FDR<0.1
spats2	55.2292426809233	-1.33987979917353	0.426440624267368	-3.1420078738405	0.00167793523461996	0.0277117073832578	FDR<0.1
LOC106609600	333.494601798925	-1.33853817287867	0.225447022168344	-5.93726259945525	2.89820263042103e-09	1.2709381219299e-06	FDR<0.1
ndst2a	41.5645461973366	-1.3382398021324	0.371868294467144	-3.59869292984493	0.000319820546684239	0.0094999814437543	FDR<0.1
LOC106582818	28.8203511960589	-1.33431169273991	0.378949251742834	-3.52108280093771	0.000429788389011644	0.0115330011505476	FDR<0.1
hirip3	231.586992762213	-1.33248419941423	0.272100761012506	-4.89702489054409	9.72985178581422e-07	0.000138710962424801	FDR<0.1
alkbh3	32.8360105006116	1.30871965187855	0.401920696461297	3.25616387362269	0.0011292855280493	0.0218294492239695	FDR<0.1
LOC106590044	23.5872856598761	-1.30823928754598	0.491038357088744	-2.66423033691754	0.0077164706126183	0.0730805571348678	FDR<0.1
LOC106575576	3496.69555405033	-1.30719173802375	0.363855096553656	-3.59261626511526	0.000327374509248915	0.00962146176741433	FDR<0.1
hacd4	30.3063325622225	1.30090703221551	0.426091785205795	3.05311455743555	0.00226479461557991	0.0333396974152152	FDR<0.1
cdk6	33.8417927551821	1.29931879055833	0.51350319718336	2.53030321463485	0.0113963992714457	0.0941078282752084	FDR<0.1
LOC106564594	51.8972853645942	-1.29859774271958	0.358132326016634	-3.62602772322558	0.000287814468809927	0.00886532404482186	FDR<0.1
LOC106581057	173.228127250817	-1.29822979966511	0.259860227318911	-4.99587725701428	5.85689054988853e-07	9.66328951716263e-05	FDR<0.1
LOC106603853	5779.26961217766	-1.2973111105092	0.195991025662851	-6.6192373151864	3.61056820585459e-11	2.0747071924952e-08	FDR<0.1
LOC106565234	34.2963493222454	-1.29642707630769	0.348188210826682	-3.72335144038812	0.000196595561039891	0.00679682246715507	FDR<0.1
LOC106611681	38.4459341962134	-1.29571497344111	0.437556138812674	-2.96125424490007	0.00306388901051899	0.0407150290839621	FDR<0.1
abhd6b	206.528021553064	1.29400501384788	0.437194259797726	2.95979415293919	0.00307844659707488	0.0408433392465412	FDR<0.1
glipr1a	62.0723592281743	-1.28810919355156	0.452595136024386	-2.84605178231999	0.00442649961047819	0.0511888893192287	FDR<0.1
LOC106607118	130.04952416014	-1.28436958227099	0.371971417186026	-3.45287170715234	0.000554652725075224	0.0137665361490982	FDR<0.1
si:ch73-103b9.2	114.490771096533	-1.28386743532755	0.294001475798388	-4.36687411803322	1.26037317264862e-05	0.00100013612138174	FDR<0.1
LOC106595576	28.4344096344266	1.28366663693677	0.396571414144865	3.23691166622478	0.00120830807609368	0.0225891228813471	FDR<0.1
LOC106612300	39.0962646584785	1.28082635973712	0.502116247306661	2.55085623420362	0.0107458642540164	0.0902919927955603	FDR<0.1
LOC106605553	774.271401072162	1.27644071812908	0.295868919735661	4.31421022278884	1.60174476026033e-05	0.00114646446789222	FDR<0.1
LOC106612700	85.4252857160598	-1.27581101672454	0.345461736614213	-3.69306027703229	0.000221571477599777	0.00735648310237128	FDR<0.1
LOC106569852	71.4550215802172	1.27438391507625	0.411142769887059	3.09961407183767	0.00193772945026741	0.0302343853551087	FDR<0.1
LOC106588368	45.2043970866758	-1.26875739495521	0.388809901823625	-3.26318179913728	0.00110168823079144	0.0214719680443374	FDR<0.1
LOC106579966	27.3706399483366	-1.26539586902008	0.367693946051082	-3.44143786594814	0.000578631345792257	0.0140969484594769	FDR<0.1
msh3	29.2001980687222	-1.26204788195944	0.36334436580539	-3.47342081158182	0.000513868976222715	0.0130734543813364	FDR<0.1
LOC106613678	19.2320770369744	-1.26092869386816	0.469357212755431	-2.68650115434615	0.00722046987038952	0.0697922911369901	FDR<0.1
LOC106605348	203.331819211463	-1.25867162811664	0.445172172924454	-2.82738163944096	0.00469303606744714	0.0529483771346914	FDR<0.1
LOC106574150	22.7967615129469	-1.25738444440916	0.431851905034016	-2.91161027600449	0.00359570958077241	0.0447262805194295	FDR<0.1
LOC106609423	52.3043484498199	1.25338454323082	0.339676227402779	3.68993895396921	0.000224307872480912	0.00741640156155142	FDR<0.1
LOC106602000	67.1886034368243	-1.25033046217579	0.27750324807076	-4.50564262172877	6.61723760953668e-06	0.000586540678326166	FDR<0.1
LOC106606317	56.4639004985165	-1.24648536868001	0.284228993844439	-4.38549689044821	1.15721311363256e-05	0.000936106763377328	FDR<0.1
irf1-2	4344.824896091	1.24570355162847	0.253810717828795	4.90800216115673	9.20088410242837e-07	0.000138129308723303	FDR<0.1
fam3a	785.228237506853	-1.24304263589067	0.211087501528342	-5.88875526447866	3.8911517087552e-09	1.54386076368325e-06	FDR<0.1
LOC106583242	22.7533257664094	-1.23917232367636	0.459593887767107	-2.69623325431231	0.00701285400986513	0.0684605736499077	FDR<0.1
LOC106592762	20.2605914108838	1.23847421788157	0.421037318270819	2.94148324658709	0.00326644511346072	0.042097479791732	FDR<0.1
LOC106583941	24.1900793500323	1.236556943031	0.460088840705268	2.68764819667325	0.0071957163961776	0.069633808377412	FDR<0.1
LOC106583565	33.3149952871156	1.23311396109184	0.39203304038964	3.14543376207846	0.00165840744114141	0.0275530424717651	FDR<0.1
ier2a	3191.67017380832	-1.23259953650499	0.137855293185858	-8.94125650179559	3.8477012583845e-19	8.01476172121491e-16	FDR<0.1
LOC106578051	43.278852235794	-1.2295554269112	0.39211154709199	-3.13572868748685	0.00171427715252946	0.0280464537807567	FDR<0.1
LOC106599333	89.4085292240795	1.226989559475	0.437499887847528	2.80454828345606	0.00503871402049723	0.0551415054733626	FDR<0.1
LOC106576023	78.5584966795996	-1.22567517555464	0.290016546384209	-4.22622498900767	2.37644390629406e-05	0.00157147068470175	FDR<0.1
LOC106575553	20.4662933893002	-1.22445404255983	0.4506148092446	-2.71729649678508	0.00658176168173817	0.0655178300217142	FDR<0.1
LOC106582726	47.8354871746948	-1.221729818941	0.282127187693911	-4.33042213665169	1.48823764087804e-05	0.00109734478086689	FDR<0.1
LOC106605596	154.480685062899	-1.21939624867408	0.226099255985216	-5.39319001011579	6.92176893420259e-08	1.95498911050088e-05	FDR<0.1
LOC106600502	1054.62063859594	1.21829554569936	0.245232566778759	4.96791907250421	6.76751925321171e-07	0.000107403753176686	FDR<0.1
LOC106571592	64.1266791012955	-1.21717884641658	0.269320616507323	-4.51944177984415	6.2002894679828e-06	0.000558495263213326	FDR<0.1
LOC106565158	96.7896567094909	1.21658744959085	0.270670676307818	4.49471463324419	6.96633062472876e-06	0.00061086797573085	FDR<0.1
LOC106597511	44.3644819439349	1.21564179094365	0.484095511069304	2.51116104807181	0.0120334784861077	0.097389939530111	FDR<0.1
LOC106590170	1018.25067719893	1.21190682264895	0.311237091056682	3.89383803368166	9.86705433453121e-05	0.00427449969153597	FDR<0.1
il12rb2	476.500913258852	-1.21118746616109	0.220493364114569	-5.4930789914011	3.94986013343291e-08	1.19407361556248e-05	FDR<0.1
LOC106587166	34.8639719959414	-1.21022648910811	0.366413009039602	-3.30290262422781	0.000956896098500014	0.0197347977542132	FDR<0.1
LOC106611720	64.5775722895541	1.20593866947523	0.398876069078397	3.02334174186371	0.0024999975038467	0.0355157360648776	FDR<0.1
LOC106609130	71.1025498402502	1.19785066247339	0.41111540168919	2.913660392074	0.00357218280062314	0.0446228292275742	FDR<0.1
LOC106561188	138.641834438185	-1.19637828173359	0.390499955169087	-3.06370913977584	0.00218611341530336	0.0325553118432665	FDR<0.1
lrp5	38.3351396932647	-1.19636333802667	0.42158588897281	-2.83776893230844	0.00454300575667412	0.0520664703777287	FDR<0.1
LOC106607337	194.243691479696	-1.19296419672782	0.259855879865645	-4.59086858971455	4.41405197519305e-06	0.000427649779736145	FDR<0.1
si:dkey-177p2.6	20.5496801011296	-1.19114959820574	0.41717255992983	-2.85529230016014	0.00429972362131242	0.0502458586434433	FDR<0.1
itpkb	27.4093205867488	-1.18522307791707	0.401270450128114	-2.95367644823749	0.0031401303861404	0.041105367442768	FDR<0.1
LOC106565266	24.0373188784225	-1.18282177188698	0.417577888738145	-2.83257759519135	0.00461743578070468	0.0525221500680293	FDR<0.1
LOC106564566	1740.81666885953	-1.1817329362398	0.207066613622447	-5.707018217792	1.14972480673689e-08	4.25755870654747e-06	FDR<0.1
mxd3	102.008732976009	1.18042497201658	0.360472081246503	3.27466406811509	0.00105787689558482	0.0209115783962342	FDR<0.1
LOC106598932	2635.16665065927	1.17678363741432	0.265403127257824	4.43394789493621	9.25229963586152e-06	0.000782641224020287	FDR<0.1
LOC106601686	27.9038707208505	-1.17380888249965	0.324835892490859	-3.61354428384997	0.000302039740377343	0.00912339879189141	FDR<0.1
LOC106573907	1141.09604986845	-1.16909761540359	0.20052435080188	-5.83020271966204	5.53600807788226e-09	2.14539624674023e-06	FDR<0.1
LOC106606306	283.217698975322	-1.16873129555248	0.238466762137906	-4.90102387886072	9.5338466089492e-07	0.000138710962424801	FDR<0.1
LOC106563564	34.3044378372016	1.16784761895288	0.374368964337775	3.11950970887424	0.0018115229075043	0.0290979284633706	FDR<0.1
LOC106592120	27.0902537523307	1.16602570923707	0.43938607747283	2.65376116590579	0.00796001453094909	0.0746836061430095	FDR<0.1
LOC106606876	43.520925928117	-1.16530207534893	0.411235120208644	-2.83366380468113	0.00460177167357766	0.0523858090630685	FDR<0.1
LOC106577897	201.456399960042	1.16286238843157	0.306735938320688	3.7910862183218	0.000149989871014697	0.0056537109007275	FDR<0.1
dnajc3a	823.871803096461	1.16266567947455	0.162032797011472	7.17549595463831	7.20455281413829e-13	5.7169841949905e-10	FDR<0.1
LOC106567334	216.108031657954	-1.16113128224768	0.31479695186263	-3.68850865733405	0.000225572352160496	0.00744344094337129	FDR<0.1
tba1a	3668.72151738637	1.16091411312753	0.213216148257128	5.44477574807102	5.18706918562796e-08	1.51644422647902e-05	FDR<0.1
LOC106603655	40.0417274813924	-1.16056461561947	0.29793555544825	-3.89535453018817	9.80551982704475e-05	0.00426629719054501	FDR<0.1
hsp7c	942.44740760685	-1.16030434649486	0.356216130987648	-3.25730433172072	0.00112475772899589	0.0217941427860319	FDR<0.1
LOC106608917	374.175165435663	-1.15534635766335	0.218289046208044	-5.2927362949867	1.20499619369631e-07	3.08923947257774e-05	FDR<0.1
insig1	85.1527168097506	1.15329141236629	0.344295259697115	3.34971620980455	0.000808943944405436	0.017737160381016	FDR<0.1
LOC106600859	48.8733969140816	-1.15260470998095	0.326615273820143	-3.52893695539682	0.000417232515117395	0.011302026571748	FDR<0.1
LOC106601320	43.5432148508112	-1.15245092742169	0.445900519410492	-2.5845471742112	0.00975069646117421	0.0850709978162341	FDR<0.1
brpf3a	27.6803208129787	-1.15185691960155	0.369486047784483	-3.11745714488632	0.00182418465896947	0.0292009732536669	FDR<0.1
ier2	1220.02565214213	-1.14910207987894	0.1406844295274	-8.16794071482613	3.13697998238071e-16	5.22746344263921e-13	FDR<0.1
LOC106565778	19.8072776870281	-1.14562631023781	0.43020079680466	-2.66300369210614	0.00774465643657591	0.0732030373562683	FDR<0.1
LOC106562935	25.4333608658411	-1.14395899521019	0.442872981210592	-2.58304083505655	0.00979337307309943	0.0852202448512422	FDR<0.1
LOC106567497	3509.22663119631	-1.14381158786988	0.188331606827434	-6.073391541325	1.25236595420569e-09	5.96269321739532e-07	FDR<0.1
LOC106580577	165.32931809007	-1.13990537392095	0.341581342998065	-3.33714178858828	0.000846447544644162	0.0183340246079607	FDR<0.1
mpp1	123.83944104411	-1.13947923501178	0.418149332398794	-2.72505334033403	0.0064291099586724	0.0645746186191579	FDR<0.1
LOC100196779	148.07967778064	-1.13923649162664	0.315646281134266	-3.60921879875418	0.000307120492420195	0.00918825114127493	FDR<0.1
LOC106612479	43.5791960806605	-1.13834634091142	0.345461880236346	-3.29514312876612	0.000983715620785937	0.0200890160597756	FDR<0.1
exo1	22.0855129013829	-1.13561615458007	0.423394251178615	-2.68217187979955	0.00731458675761641	0.0704975556558241	FDR<0.1
LOC106603639	26.9149434097896	-1.13489863379091	0.454276876890762	-2.49825313927174	0.0124807035347109	0.0992915093252117	FDR<0.1
LOC106568858	73.4548222845192	-1.13463207233391	0.295216356764779	-3.84339162222626	0.00012134559938011	0.00498054942874423	FDR<0.1
LOC106590650	2213.72875339358	-1.13148364842249	0.15689207719566	-7.21185969774253	5.51928277816462e-13	4.59866641076676e-10	FDR<0.1
LOC106603825	66.8048922485066	-1.12963414334392	0.308376430044873	-3.66316629056099	0.000249116698225044	0.00802967679678312	FDR<0.1
LOC106564927	207.97538694132	-1.12862013802574	0.378371433530034	-2.98283654105761	0.00285590475331467	0.0390408505408004	FDR<0.1
upk1b	152.495477834243	1.12774907904683	0.230532567537983	4.89192954857026	9.98521892947519e-07	0.000138822190176007	FDR<0.1
LOC123743213	252.252831052952	1.12682788895723	0.365184010213067	3.08564410665129	0.00203111773502607	0.0311662485602895	FDR<0.1
LOC100195615	35.8740342053448	1.12634552803941	0.439179137264656	2.56466082395135	0.0103276705582105	0.0883471777115091	FDR<0.1
LOC106563671	577.791434827082	1.12538865054856	0.282279754911121	3.98678485073399	6.69747071853961e-05	0.00318876148724983	FDR<0.1
LOC100194637	49536.3902758793	1.12217385470298	0.330967433046202	3.39058693592468	0.000697431306418636	0.0160969463852634	FDR<0.1
ddhd1a	167.361388885086	-1.11929474858629	0.243037027852395	-4.60544945960284	4.11575939654729e-06	0.000410688710084216	FDR<0.1
LOC106579707	54.820068037	-1.11904215997515	0.337310192096533	-3.31754624139819	0.00090811882255108	0.0189635238834476	FDR<0.1
si:dkeyp-118h9.7	2191.75418387969	1.11748226201676	0.365395100852576	3.0582847427602	0.00222607944334982	0.0329273325974899	FDR<0.1
LOC106611648	103.741705682054	-1.11504731216498	0.312269532261333	-3.5707848411923	0.000355913172716222	0.0102309319865345	FDR<0.1
LOC106588814	157.359425794626	-1.11246433799792	0.271143161035519	-4.10286703802272	4.08061778996196e-05	0.00225517489635879	FDR<0.1
LOC106611433	58.6185608199131	-1.11233276438354	0.280881202318757	-3.96015381307439	7.49015036528729e-05	0.00345750320463012	FDR<0.1
opn3	276.53688192811	-1.11021460758615	0.211589408254886	-5.24702354783637	1.54576148345741e-07	3.6797956229049e-05	FDR<0.1
prorp	87.296498630444	1.11015869651379	0.259859015268675	4.27215771354311	1.93590573818075e-05	0.00134416388421017	FDR<0.1
LOC106569930	389.638223880325	-1.10848302247896	0.285658525984165	-3.88044788321985	0.000104264285722083	0.00445502578787897	FDR<0.1
npat	29.3383416840246	-1.10833359915139	0.391366411430622	-2.83195891824218	0.00462637922037077	0.0525627005772389	FDR<0.1
LOC106579326	460.570146358606	-1.10661804687401	0.170169545188933	-6.50303228844724	7.87168915559573e-11	4.37246093629491e-08	FDR<0.1
LOC106566945	36.1250514833549	-1.10305642704049	0.312605994408377	-3.52858373406459	0.000417789748451557	0.011302026571748	FDR<0.1
LOC106589529	53.4420449156918	-1.10165595417475	0.252733441804444	-4.35896391988827	1.30679653260877e-05	0.00101759146819591	FDR<0.1
LOC106589584	203.902823127446	-1.09977781280781	0.297283971266265	-3.69941846552765	0.000216094047566098	0.00723090604144871	FDR<0.1
LOC106575192	51.5065452156045	-1.09722112844075	0.408034167594793	-2.68904228022975	0.0071657342636837	0.0694875968656574	FDR<0.1
LOC123731792	303.052682683173	1.09382711738437	0.433177629081033	2.52512374589814	0.0115657555616548	0.0950522514069195	FDR<0.1
LOC106574458	149.025946710441	-1.09308982840807	0.207497596531331	-5.26796380623628	1.37945295725882e-07	3.33147885213926e-05	FDR<0.1
LOC106569802	118.077025413076	-1.09108081375823	0.284571581606647	-3.83411726356568	0.00012601601832206	0.00502882629153074	FDR<0.1
trim66	45.9702357016062	-1.08949588274473	0.337357878627564	-3.22949589076445	0.00124008663460311	0.0231149929295595	FDR<0.1
LOC106608351	32.2436220918159	-1.0882374587076	0.370396054350938	-2.93803739517304	0.00330297180812549	0.0423986740482008	FDR<0.1
si:dkey-42i9.4	80.1669432003724	-1.08670096592034	0.292255199045062	-3.71832894494644	0.000200545019485893	0.00689047877260397	FDR<0.1
p2ry1	1276.76271760401	1.08561424040785	0.223467445840083	4.85804201290571	1.18552257902023e-06	0.000156790065530104	FDR<0.1
LOC106571259	96.0481766883022	-1.08372324655092	0.216560297497469	-5.0042563621967	5.60780869253611e-07	9.6414865662384e-05	FDR<0.1
LOC106577894	309.063054897319	-1.08281708117428	0.159704926772717	-6.78011068947973	1.20083843605541e-11	7.69645065324128e-09	FDR<0.1
LOC106610995	349.124063673089	-1.0781269714822	0.264404772019437	-4.07756245565395	4.55103072777537e-05	0.00241572412991223	FDR<0.1
LOC106607565	333.907555230491	1.07763221759192	0.338202942673902	3.18634784508951	0.00144081252231315	0.0250885056131937	FDR<0.1
LOC106588430	332.505094108442	1.07739543155921	0.303626653102583	3.54842178889745	0.000387547073861547	0.0108363062840354	FDR<0.1
LOC106606275	21.5937618351447	1.07717151893647	0.416594260615936	2.58566096744556	0.00971924786927855	0.0849649339845743	FDR<0.1
si:dkey-10o6.2	52.5662043807034	1.0770052031065	0.378072689888538	2.84867231067132	0.00439020727386667	0.0509814731788949	FDR<0.1
LOC106609424	504.460927637247	1.07684643264885	0.354488774977696	3.0377447994414	0.00238355717719556	0.0343892612993825	FDR<0.1
LOC106590349	316.122297247036	1.07493536730755	0.316348187791138	3.39795013467012	0.000678927939721496	0.0157352645167163	FDR<0.1
btg2	1714.78390898475	-1.07481801201731	0.182229388732304	-5.89815956413171	3.67578425967032e-09	1.49398216836942e-06	FDR<0.1
myom3	36.5912032521074	-1.07337142956121	0.323184580151301	-3.32123342350895	0.000896205495636962	0.0188339465982097	FDR<0.1
pdl1	56.9945357163356	1.07319038233444	0.393851805580623	2.72485835313697	0.00643290786661808	0.0645746186191579	FDR<0.1
LOC106593212	146.457971482286	-1.07315809363431	0.333510666656464	-3.21776243138792	0.00129194777930081	0.0236582613123831	FDR<0.1
LOC106601729	65.7565829755431	-1.07279687734187	0.332525599061174	-3.22620838928107	0.00125441987434976	0.0232670865329047	FDR<0.1
LOC100379103	47.3488820914004	1.07226102806593	0.335137553135847	3.19946546733692	0.00137682680280507	0.0245910416312366	FDR<0.1
sin3aa	35.1545150351041	-1.07221960960377	0.336058857245511	-3.19057089699155	0.0014199199809332	0.024911971495396	FDR<0.1
LOC106576307	1108.19389475476	1.06602370900089	0.282777375964386	3.7698337972241	0.000163356295681131	0.00601069178107392	FDR<0.1
LOC100286620	98.082188176939	1.06139831860778	0.376579359041144	2.8185249486598	0.00482448615895313	0.0538486223713384	FDR<0.1
LOC106563563	184.456741103471	1.06089232122426	0.300462109692933	3.5308689082576	0.00041419697403081	0.0112780692406036	FDR<0.1
myo9aa	67.1384422981922	-1.06044573338948	0.375512602059397	-2.82399506054858	0.00474291158109837	0.053366562179219	FDR<0.1
LOC106585290	26.2536802480985	1.05948933688605	0.38512990213891	2.75099214836846	0.00594150674043456	0.0615346602377884	FDR<0.1
LOC106561609	79.1333982137285	-1.05847361831637	0.283818457304834	-3.72940374761999	0.000191933404271158	0.00669116788446566	FDR<0.1
LOC106562374	209.793382485472	-1.05819263826532	0.276143179686061	-3.83204336050721	0.000127083333598825	0.00505421639878475	FDR<0.1
LOC106610250	107.821719152833	-1.05756395111931	0.224938656421522	-4.70156605335767	2.58173718798721e-06	0.000287788894946878	FDR<0.1
LOC106566559	29.3059960378062	-1.05735144151409	0.326979559538859	-3.23369278191359	0.00122200830560371	0.0228035234093843	FDR<0.1
LOC106611654	94.9837040231601	1.05469696824399	0.374276348075569	2.81796318059359	0.00483293515823255	0.0538486223713384	FDR<0.1
pdlim1	78.206841807727	1.05382929192601	0.374982321208612	2.81034393442707	0.00494885836687337	0.0545782765225531	FDR<0.1
LOC106600344	530.750274902467	-1.05345180504493	0.237649287879177	-4.43280017561218	9.3017067456966e-06	0.000782846672779233	FDR<0.1
rabx5	214.538474723009	-1.05300780478237	0.185828861929017	-5.66654605668626	1.45704679927529e-08	5.05838080481737e-06	FDR<0.1
LOC106608666	59.7437391035526	-1.05029034647761	0.337203072281039	-3.11471167618026	0.00184124791607544	0.0293238360016126	FDR<0.1
parvb	788.877617641731	1.04674010060719	0.337395602626023	3.10241180519302	0.00191950734034984	0.0300344322249668	FDR<0.1
msh2	113.120306707204	1.04340451090156	0.373064792794126	2.79684529619326	0.00516042361110398	0.0558830662169422	FDR<0.1
LOC123729224	111.671330519919	-1.04198326497815	0.24842879514371	-4.19429343677887	2.73723455809639e-05	0.00169841381971108	FDR<0.1
fa36a	121.290959825608	1.04178104703462	0.273964207354106	3.80261734587867	0.000143175412215133	0.00549149683660121	FDR<0.1
LOC106573052	60.0148352779458	-1.04052087211883	0.354240189296083	-2.9373315156207	0.00331050002674881	0.0424028996508395	FDR<0.1
LOC106576986	1378.37888758589	1.03966987009897	0.322367154069409	3.22511104799194	0.00125923814140947	0.0233154937649416	FDR<0.1
LOC106594551	119.154994340397	1.03949688836315	0.378315967077704	2.74769499260823	0.00600158103680286	0.061814574112728	FDR<0.1
znf526	32.4571462226313	-1.03942874421095	0.351837742461518	-2.95428437250344	0.00313395075276382	0.041105367442768	FDR<0.1
LOC106571376	27.1124574721177	-1.03885448479645	0.39903979720377	-2.60338565746102	0.00923080528720105	0.0820018909374732	FDR<0.1
LOC106566485	40.9895378862148	-1.03733118097961	0.327705344344032	-3.16543870548109	0.0015484928332336	0.0263575940480129	FDR<0.1
LOC106608436	118.42795376175	1.03689112893925	0.38428240967549	2.69825290680066	0.00697044629346781	0.068246484744035	FDR<0.1
LOC106607536	29.8518970118782	-1.03505198901859	0.387929829717631	-2.66814230236431	0.00762719458577825	0.0725454169962379	FDR<0.1
LOC106612574	48.261467320533	-1.03503048686299	0.391517312269486	-2.64363913019143	0.00820200495870656	0.0760625892751777	FDR<0.1
LOC106588723	53.640143673745	-1.03406985356794	0.324064180809553	-3.19094153196661	0.001418099749283	0.024911971495396	FDR<0.1
LOC106571879	54.7750806478064	-1.0339739130134	0.281392865298763	-3.67448517898844	0.000238329477394047	0.00775687970955938	FDR<0.1
b3gnt2b	46.7946936772931	-1.03291030041426	0.355140263224639	-2.90845732622806	0.00363216744210394	0.044967636148009	FDR<0.1
LOC106577687	78.8416133604311	-1.03183779230883	0.300363518459104	-3.4352966618658	0.000591905475943725	0.0142949461610525	FDR<0.1
LOC106571122	58.4747234947809	1.03034592556388	0.287117259614469	3.58858929953355	0.000332472114784201	0.00973693377990145	FDR<0.1
LOC106582467	9061.79452880456	-1.02877106149616	0.167314767162946	-6.1487164518733	7.81124760583845e-10	3.94444333647551e-07	FDR<0.1
LOC100306798	553.698586949155	-1.02825356106421	0.30112468133178	-3.41471033366168	0.000638498745247286	0.0149647582149097	FDR<0.1
LOC106589020	117.771003547976	-1.02721556743477	0.242765932950753	-4.23130031034111	2.32344213688096e-05	0.00154871359075937	FDR<0.1
LOC106593103	35.8153521971545	1.02715479213121	0.334409516890183	3.0715477289138	0.0021295211560499	0.0320549578622036	FDR<0.1
fbxo34	51.573574423729	-1.02548550732001	0.41003509325772	-2.50097009788249	0.0123853635284402	0.098921929904971	FDR<0.1
LOC106589528	59.2894451111378	-1.02417829440211	0.353662803896078	-2.89591747596691	0.00378051802821212	0.0459508041007489	FDR<0.1
LOC123732938	22.5971756998095	1.02015159378813	0.408946143764362	2.49458665729821	0.0126103930584087	0.0997287150000031	FDR<0.1
LOC106560341	60.4976170550777	1.02003834971313	0.306282918628517	3.33037948796064	0.000867276963635708	0.0186001329755797	FDR<0.1
nampt2	114.537456659916	-1.01877310072325	0.322451088405521	-3.15946553556681	0.00158058793291406	0.0267128978844624	FDR<0.1
dusp11	1115.22667562266	-1.01838512963277	0.145719712690645	-6.98865727106353	2.77529456190024e-12	1.92697952414607e-09	FDR<0.1
slc35d2	81.5771760270748	-1.01805131895844	0.291087373350332	-3.49740803677246	0.000469802658297169	0.0123288055084473	FDR<0.1
LOC106601228	147.789771304547	-1.01613101993718	0.18507782030484	-5.49029061539369	4.01272938499153e-08	1.19407361556248e-05	FDR<0.1
LOC106610370	83.0008845804764	1.01501874597495	0.352635157054389	2.87838216261118	0.00399720583107845	0.0478516077364162	FDR<0.1
LOC106561648	133.433685810273	-1.01444452304492	0.37645877301555	-2.69470283537002	0.00704514318580464	0.0686952990334982	FDR<0.1
LOC106586532	129.270841864541	1.01304200019319	0.34511996810286	2.93533290977607	0.00333190004175061	0.0425136158466556	FDR<0.1
stac	254.23293810769	-1.01262663979359	0.308452413229154	-3.28292662453994	0.00102735402570485	0.0204782625410834	FDR<0.1
LOC106579174	30.8476925454663	-1.01057924332812	0.363922101578652	-2.77691087995026	0.00548782238490358	0.0580997917547861	FDR<0.1
LOC106607301	5930.29891701486	-1.00962434796182	0.196377601037787	-5.14123984928171	2.7293136744371e-07	5.83093372702819e-05	FDR<0.1
LOC106613235	72.5089464702201	-1.00961209964707	0.384008234391079	-2.62914179756591	0.00856006596194444	0.0783184131448729	FDR<0.1
LOC106577548	114.020790108524	-1.00794345530635	0.388656227246298	-2.59340616371393	0.00950304677668015	0.0836549241873207	FDR<0.1
LOC106612610	30.8435743801408	-1.00753741761118	0.360582470225796	-2.79419411869984	0.00520292363266607	0.0561384906296849	FDR<0.1
LOC106578221	68.5654231065231	1.00603045239324	0.305933491089051	3.28839594779901	0.00100760022365105	0.0202333744713605	FDR<0.1
LOC106593561	24.3718182494251	-1.00525567130394	0.355030986516685	-2.83145896972769	0.00463361780772707	0.0525627005772389	FDR<0.1
gbg12	45.534358253123	1.00500524255999	0.357704009746184	2.80960015872652	0.0049603082195891	0.0546322380510461	FDR<0.1
LOC106609945	41.8326212508945	-1.00316822880381	0.354623340340728	-2.82882741965024	0.0046718884756943	0.0527812539382847	FDR<0.1
slc40a1	104.169132375724	-1.00298646578363	0.273331993507333	-3.66948066676549	0.000243043716899483	0.00787953404360503	FDR<0.1
LOC106603656	108.670484784334	-1.00298288260546	0.293154804456585	-3.42134212831568	0.000623128902912239	0.0147707255165427	FDR<0.1
