# Supplementary material for: Transcriptionally distinct B cell profiles in systemic immune tissues and peritoneal cavity of Atlantic salmon (Salmo salar) infected with salmonid alphavirus subtype 3
Source: Front Immunol. 2024 Dec 3;15:1504836. doi: 10.3389/fimmu.2024.1504836 (PMC11649679; doi:10.3389/fimmu.2024.1504836)
Supplement: Supplementary file 4 [file Table4.xlsx]

## Sheet: Venn_234_DEGs_HK6
Column1	Column2	Column3	Column4	Column5	Column6	Column7	Column8
Supplementary table 4. Complete list of DEGs in HK B cells at 6 wpi
	baseMean	log2FoldChange	lfcSE	stat	pvalue	padj	sig
LOC123735939	6.95678959233174	6.28934181693068	1.37876968747095	4.56156084230943	5.07747584563565e-06	0.00112426831146972	FDR<0.1
LOC106608979	9.81665975238372	5.60253379434321	0.998558626123282	5.61062079659159	2.01602089664625e-08	1.96818621900765e-05	FDR<0.1
LOC106563305	26.6980203600341	5.59609321213373	1.58018622762224	3.54141373612295	0.00039798897333786	0.0247052230328051	FDR<0.1
LOC106595986	3.6128967569649	-5.26456396069089	1.44576442993903	-3.64137051076357	0.000271190517903598	0.018789128850108	FDR<0.1
LOC106564892	85.5331750772041	5.21239532546858	0.579615230494785	8.99285431305705	2.4089145514066e-19	2.58693333675555e-15	FDR<0.1
LOC106599291	7.39690752034198	5.18175447902927	1.3095285155328	3.95696192756902	7.59090235435529e-05	0.00796746846275144	FDR<0.1
LOC123732550	4.55258021635456	5.10447341956382	1.26093999281925	4.04814935574458	5.16242014183666e-05	0.00619432736348423	FDR<0.1
LOC106600858	4.34192232596737	5.03658015951013	1.30670316838649	3.85441795915232	0.000116005274244349	0.0107394882768109	FDR<0.1
LOC106589847	9.89674470028093	4.97064624338006	1.31793542349068	3.77154005786932	0.000162243105649579	0.0133002191722964	FDR<0.1
LOC106598524	11.9502155269985	4.86792383659407	1.35050354202292	3.60452504204646	0.000312724296635345	0.0210554622041816	FDR<0.1
LOC106572651	7.1189459983478	-4.49452429274362	1.16056957734292	-3.87268835965325	0.000107641427940933	0.0102752115080682	FDR<0.1
LOC123730763	7.12678077074029	4.45406933896406	1.35589060145431	3.28497692526719	0.00101990724001114	0.0471087477439983	FDR<0.1
LOC106574173	103.14291920437	4.43057050660223	0.582856348509768	7.60147936610829	2.9276445774258e-14	9.61744921353065e-11	FDR<0.1
LOC106563452	762.179529476966	-4.36693264470872	0.964974802903828	-4.5254369664033	6.02708439207685e-06	0.00130757291487906	FDR<0.1
LOC106584677	4.1929527863876	4.29260831443778	1.16135219507781	3.6962157841792	0.000218836992067141	0.0164918628618177	FDR<0.1
LOC106594559	69020.2161592183	4.13327785487424	1.03219692281944	4.00435010364516	6.21882081762887e-05	0.00703747800260939	FDR<0.1
LOC106562991	13.5225936197285	-4.00066698749959	0.964948327097903	-4.14599090454062	3.38347257503823e-05	0.00478093578728099	FDR<0.1
LOC106603650	5.69149409896671	3.94273146317092	1.03434862107905	3.81180134320457	0.000137957734587911	0.0118522248939166	FDR<0.1
LOC106571588	91.6902416926464	-3.76958663681103	0.496478893058246	-7.59264228453069	3.13446989918589e-14	9.61744921353065e-11	FDR<0.1
LOC106610287	34.2375288638049	3.76378743668778	0.586952834293732	6.4124188806698	1.43228642147656e-10	2.56355398003946e-07	FDR<0.1
LOC106578962	12.8061662248146	3.75992273609303	0.755272621070275	4.97823253643824	6.41675364617378e-07	0.000225932843954951	FDR<0.1
LOC106570620	380.091861750679	3.71192085428217	0.904725256556024	4.10281555354404	4.08152625930459e-05	0.00537809944768981	FDR<0.1
LOC123732968	32.8854812080327	-3.68883459741088	0.836155998655173	-4.41165835483306	1.02581888050915e-05	0.00200295799232505	FDR<0.1
LOC106563459	1080.97921571971	-3.55372655370297	0.610079809250721	-5.82501912015008	5.71060614460511e-09	6.81402215410159e-06	FDR<0.1
cldn8.1	6.47357023726734	3.55206288443001	0.898036523984485	3.95536572239836	7.64176600859855e-05	0.00796746846275144	FDR<0.1
LOC123725135	1038.75535530563	-3.49267845843782	0.376883248198134	-9.26726904190145	1.90972857437185e-20	4.10171503203587e-16	FDR<0.1
LOC123725562	1901.09889422891	-3.42189891328636	0.676845564388291	-5.05565684895778	4.2891194684636e-07	0.000173814543289927	FDR<0.1
LOC123725134	533.844255774914	-3.4193099860882	0.647033447397864	-5.28459540977276	1.25982876838714e-07	7.51627841317196e-05	FDR<0.1
LOC106599929	87974.2012092984	-3.41359168597681	0.618128305527911	-5.52246460071335	3.34277161810883e-08	2.57492301396317e-05	FDR<0.1
hsp30	1045.78886584818	-3.4086062606152	0.63352334586878	-5.38039565999075	7.43223064583736e-08	5.3209816603765e-05	FDR<0.1
LOC106602223	5.60521462027572	3.40680975207824	1.03508441880629	3.29133517052372	0.000997130318867105	0.046355768373653	FDR<0.1
saa5	19.6334700326311	3.32901298330334	0.66242619602109	5.02548510807588	5.02161535729597e-07	0.000185955611455177	FDR<0.1
LOC100194566	19.4105809048914	-3.23821783024244	0.737776836090227	-4.38915627576903	1.13791278334509e-05	0.00216283989032619	FDR<0.1
LOC123742415	7.51245749225604	3.23356944957259	0.808769593971748	3.99813429396252	6.3843727115923e-05	0.00714185193226976	FDR<0.1
LOC106584072	11.2238098338684	3.21655071074787	0.945609049362533	3.40156506847756	0.000670011762024742	0.0353203634480644	FDR<0.1
LOC123743447	28598.5019105014	-3.21222271963436	0.654987394250419	-4.90425120823966	9.37844048708843e-07	0.000296220801149537	FDR<0.1
LOC123725227	15.3958563556678	-3.13643948125058	0.900064630759803	-3.48468251507996	0.000492721295031414	0.0293317498620747	FDR<0.1
LOC106579269	22.033947583941	3.11741729775374	0.726573867482116	4.29057173299791	1.78213707389972e-05	0.00306213920585745	FDR<0.1
LOC106580299	937.760688137948	3.10893594626352	0.806343165619025	3.85559905363222	0.000115446572235108	0.0107340323743102	FDR<0.1
LOC106602333	37.0280950362571	-3.07308573853959	0.805183672208227	-3.81662699407653	0.00013528845710197	0.0118431092389603	FDR<0.1
nmt1b	23.0564983974621	-3.0574830581908	0.890384677271291	-3.4338900210647	0.000594985549741998	0.03300576236062	FDR<0.1
sid1	140.915928596931	3.0254822774717	0.698337309730939	4.33240818629236	1.47487175084806e-05	0.0026505334727662	FDR<0.1
LOC106610275	34.8431253694293	-2.98900076932812	0.741645561706143	-4.03022808152721	5.57227570291792e-05	0.00653996380039733	FDR<0.1
LOC106608771	16.3917987809043	2.98097261579398	0.775071493092754	3.84606148253376	0.000120031655723146	0.011010950112911	FDR<0.1
LOC106577966	141.370836555192	2.87564641050986	0.713400749213375	4.03089906154524	5.55639035572143e-05	0.00653996380039733	FDR<0.1
LOC106565475	83.6533755867278	2.8453102704223	0.835173754671726	3.40684828097918	0.000657176463920872	0.0351115325673942	FDR<0.1
LOC106602933	22.1075325649156	2.82017661663987	0.767921799994995	3.67247891212133	0.000240208978866506	0.0172000788544354	FDR<0.1
LOC106600727	7.39692583773754	2.80624583254947	0.824201472912847	3.40480565101612	0.000662111575503211	0.0351131664658222	FDR<0.1
LOC123728255	575.127430680687	2.79141464116024	0.364609466596473	7.65590281354271	1.91958856805282e-14	8.24578465292769e-11	FDR<0.1
LOC106564654	20.6838142848794	2.64880886500562	0.661524995173627	4.00409490847794	6.2255369238094e-05	0.00703747800260939	FDR<0.1
LOC106603287	134.410514404966	2.64129408273109	0.524801530014078	5.03293899059372	4.83016880727191e-07	0.000183229185066334	FDR<0.1
LOC106563086	22.6518450921558	2.62981776037533	0.785161435600911	3.34939751385349	0.00080987510885671	0.0400794875300102	FDR<0.1
LOC106607151	244.632279574537	2.56340336597347	0.698011234787933	3.67243854857476	0.000240246934366823	0.0172000788544354	FDR<0.1
LOC106583577	7.27237772111856	2.50180481709692	0.7662588603816	3.26496037625067	0.00109479390422809	0.0493991249475018	FDR<0.1
LOC106592730	55.8141199172534	2.4789470791025	0.677085966250847	3.66119991059466	0.000251036779789595	0.0177946137172308	FDR<0.1
c209e	13.9517251443839	2.44341390977088	0.682540840439181	3.57987942259787	0.000343752789467052	0.0221715387752953	FDR<0.1
LOC106604630	8.22580555131241	2.41801179078947	0.643305553440275	3.75872985684393	0.000170778104335329	0.0135850819441266	FDR<0.1
LOC106610870	63.2570076203279	2.3972903153714	0.360614162979789	6.64779856554262	2.97509074000111e-11	6.38989989137438e-08	FDR<0.1
LOC106596079	31.2295554628086	2.38006232077606	0.587577122947495	4.05063816786609	5.10781387222348e-05	0.00619432736348423	FDR<0.1
LOC106610431	17.4637667331855	2.35028027693202	0.615366752477172	3.81931631416698	0.000133822068493561	0.0118281085889083	FDR<0.1
LOC100329180	15.085648558663	2.34165926264797	0.545722537953523	4.2909337617414	1.77923384663113e-05	0.00306213920585745	FDR<0.1
LOC106605611	10.2527237473879	2.34042986984458	0.633357619833736	3.69527388090629	0.00021964988714627	0.0164952457207259	FDR<0.1
enc1	73.2887916263605	-2.33417715747238	0.45751783965321	-5.10182763417847	3.36389054805141e-07	0.00014744824732867	FDR<0.1
ccl19a.1	44.5887961879453	2.30678738798515	0.560261691750478	4.11733913267895	3.83271879048061e-05	0.00517963235555376	FDR<0.1
LOC106602241	24.1954050532026	2.30174307062306	0.49092184602073	4.68861406205555	2.75061585510601e-06	0.000679054337195021	FDR<0.1
LOC106607555	50.7752697112049	2.29773151146833	0.688961637957321	3.33506451575562	0.000852796114207329	0.0414397170609615	FDR<0.1
isg15	525.771276923882	2.23320590297457	0.667783927362543	3.34420433237255	0.000825189357691282	0.0406500390470031	FDR<0.1
LOC106564981	119.999975155832	2.21768951338556	0.281346471317025	7.88241452968728	3.21114658337845e-15	2.29896687726008e-11	FDR<0.1
selja	28.5154794231736	-2.20272395708125	0.579475167967919	-3.80123960239	0.000143973993864569	0.0122709263500921	FDR<0.1
LOC106582771	17.8272126596864	2.18937088955705	0.555436090190181	3.94171521841048	8.09009974977663e-05	0.008304096134604	FDR<0.1
LOC106598377	31.2496631054232	2.18052490020699	0.606023921889453	3.59808387333718	0.000320570248551989	0.0212506413530852	FDR<0.1
LOC106567371	116.181830265028	-2.15820559707754	0.414398462049748	-5.20804441793139	1.9084124731319e-07	9.75925788045879e-05	FDR<0.1
LOC106588089	296.622177154621	2.15744583461446	0.328392694535931	6.56971324427073	5.04122509565955e-11	9.84322114587052e-08	FDR<0.1
LOC106570251	119.419447335543	-2.14828495409891	0.40626884756424	-5.28784071675398	1.23768678819038e-07	7.51627841317196e-05	FDR<0.1
il8	86.0517675081721	2.13699889546513	0.55254082045917	3.86758555447406	0.000109918270138711	0.0103092777556298	FDR<0.1
ppp1r14ba	11.7541719000254	2.13449633576314	0.627735175656696	3.40031341007801	0.000673086562930572	0.0353460958401536	FDR<0.1
LOC106584632	27.8612115259618	2.13388825512893	0.614796717963998	3.47088426593372	0.000518747528144081	0.0302755500579311	FDR<0.1
LOC106601356	9.8378432206264	2.11779481103668	0.608340281505966	3.48126677686707	0.000499048172241803	0.0296092724956062	FDR<0.1
LOC106610954	62.8981853684029	2.09657045293155	0.529277238783681	3.96119519091662	7.45755375822175e-05	0.00792937324846964	FDR<0.1
stat1b	147.142445678007	2.08144931007515	0.412623004584948	5.04443350697049	4.54866975420217e-07	0.000180919127742137	FDR<0.1
nano1	22.9894391028028	2.06944918611935	0.501005886302345	4.13058856731773	3.61835657997782e-05	0.0049817347836387	FDR<0.1
LOC106596969	363.859331350119	2.05710165425223	0.595409729271042	3.45493456543065	0.000550426391028802	0.031383733763801	FDR<0.1
LOC106577395	716.814863837079	-2.05250266906832	0.52180659464916	-3.93345482812139	8.3733580714627e-05	0.00852336420184246	FDR<0.1
aifm2	35.3176077367099	2.04624925597566	0.541922028246708	3.77591083092882	0.000159424020277921	0.0131191919828705	FDR<0.1
LOC106604645	21.0566439493966	2.03988722036639	0.478862755756691	4.25985774805766	2.04557049010471e-05	0.00345943015641487	FDR<0.1
aldh3a2b	10.5681789276978	2.03938485658614	0.580165239380259	3.51517932850415	0.000439457129765049	0.0265877753044894	FDR<0.1
LOC106599956	70.9333267928829	2.03139736552662	0.484963174240845	4.18876622685123	2.80475140779767e-05	0.00425084135538059	FDR<0.1
IGHV_A	991.111081749378	2.02837193616596	0.614032585229837	3.30336204455131	0.000955329616009662	0.0454957194959103	FDR<0.1
LOC106582593	19.1728519497348	2.00890985496598	0.610631230836765	3.28989045026916	0.00100226395473569	0.0464937909715189	FDR<0.1
LOC106574503	29.3620027487329	-1.97709029778159	0.486350734521329	-4.06515330901568	4.80008986733726e-05	0.00595932544339131	FDR<0.1
LOC106596785	36.1574199443908	1.97038883630916	0.590376827153004	3.33751046058336	0.000845325398310943	0.0411698387866722	FDR<0.1
LOC106577137	56.7577178264805	1.96943864409632	0.541122586766467	3.63954248493841	0.000273122874855624	0.0188621643284537	FDR<0.1
cpt1ab	34.2679613921724	1.95217420767375	0.40049033488702	4.8744602244258	1.09106364989142e-06	0.000333185297867624	FDR<0.1
selp	18.4495656198133	1.94245653244522	0.464942638562642	4.17784124607343	2.94288939227072e-05	0.00435912954256486	FDR<0.1
LOC123742399	24.2273059902119	1.94124912055054	0.469600639604168	4.13382980522949	3.56767715051461e-05	0.0049817347836387	FDR<0.1
cd9	3145.7078192677	1.92881498637883	0.380208460943299	5.07304593273237	3.91497950940909e-07	0.000164874372358997	FDR<0.1
LOC106592170	43.2588475098335	1.909356499492	0.492841116720036	3.87418264165778	0.000106983158029977	0.0102579654828922	FDR<0.1
LOC123739050	31.1224451506809	1.87735151947919	0.490977296210446	3.82370332389975	0.000131462086409074	0.0116675317846864	FDR<0.1
LOC106604696	35.688170048921	1.87461525124576	0.555297886482994	3.37587319685066	0.000735818235068202	0.0375388458404171	FDR<0.1
tisd	33.0173963051244	-1.87460152022864	0.493531882047516	-3.79833925308226	0.000145668853573176	0.0123663068657892	FDR<0.1
LOC106585707	34.6101451923831	1.84347334172127	0.49985302094319	3.68803081002243	0.000225996290696204	0.0167956689673809	FDR<0.1
LOC106592262	21.114270568563	1.82814176500051	0.54150408547911	3.37604427006864	0.000735360858572204	0.0375388458404171	FDR<0.1
LOC106596360	14.9741574940738	-1.82021951999312	0.479365343974977	-3.79714458475356	0.000146372423141009	0.0123698368610731	FDR<0.1
LOC106605185	114.642199781308	1.81575778258251	0.47477837395593	3.82443237136799	0.000131073717524865	0.0116675317846864	FDR<0.1
tl/lrr	27.6640521288261	1.81450052485158	0.509152789241228	3.56376428292902	0.000365574266263159	0.0233684645559528	FDR<0.1
LOC100136538	18.5006322693853	1.81294532577314	0.538521749380525	3.36652201672193	0.000761225053779988	0.0382894419322871	FDR<0.1
ier3	141.014838547179	1.76910258504827	0.384706724713169	4.59857463205845	4.25391326686441e-06	0.000990199034389163	FDR<0.1
LOC106590189	35.4115686563254	1.75974648841194	0.426807080898349	4.12304895389272	3.73890198065001e-05	0.00511491316817841	FDR<0.1
LOC106602018	547.390006231093	1.75861679895	0.357923809945255	4.91338310021616	8.95181159873488e-07	0.000291313650784285	FDR<0.1
LOC106605348	255.910777798631	-1.75519103582512	0.283461979045182	-6.19198046149729	5.94129183223518e-10	9.1147904266248e-07	FDR<0.1
itgae.2	53.0441716624293	1.7315492002433	0.500120664412029	3.46226285666283	0.00053565372915277	0.0309268032116752	FDR<0.1
si:ch211-284o19.8	82.5427305501093	1.7198511126083	0.440848734651864	3.90122728596796	9.57062391144467e-05	0.00938620366986341	FDR<0.1
LOC106607048	33.244929155483	1.71747621520879	0.471121278026577	3.64550763319992	0.000266864493247896	0.0186700833419489	FDR<0.1
LOC106567757	447.288975680598	1.69192781963012	0.392294227149708	4.31290521893008	1.61123203361665e-05	0.00286000343950566	FDR<0.1
LOC106612300	81.8460443628974	1.66938831220904	0.47262923189685	3.5321308957322	0.000412225253065762	0.0252244273086793	FDR<0.1
LOC100136509	29.7995757929787	-1.66043863614636	0.393110787295103	-4.22384398955678	2.40170335297748e-05	0.00386636735676795	FDR<0.1
LOC123731554	63.682893993916	1.65728643076998	0.480673255050258	3.44784406737317	0.000565080170170252	0.0316887516838556	FDR<0.1
LOC106599217	45.3036823961864	1.64427114903068	0.297224917659309	5.53207706130282	3.16460806377787e-08	2.57492301396317e-05	FDR<0.1
LOC106573916	3369.77866953304	1.63938206606832	0.496019326267634	3.30507699851955	0.000949503106797855	0.0453187282840096	FDR<0.1
LOC106610286	38.8314016123634	1.633663013994	0.329838355867338	4.95292007413191	7.3108008676559e-07	0.000253260291992764	FDR<0.1
LOC123724551	451.481669933156	-1.63226588025348	0.37499207522489	-4.35280100059336	1.34409145281092e-05	0.00248996700095616	FDR<0.1
LOC106592503	21.9877622890475	1.62902775057846	0.476633344763107	3.41777965909645	0.000631341959324982	0.0343554450200073	FDR<0.1
IGHV_B	914.752249029646	1.62527942451183	0.399083698051257	4.07252772400411	4.65056624931434e-05	0.00584655701732603	FDR<0.1
rtp3	136.119383274569	1.62469099582587	0.346181620200926	4.69317520347525	2.68996922394182e-06	0.000673164085808156	FDR<0.1
LOC106561394	20.8670579781005	1.62124606218235	0.45079528465603	3.59641308896877	0.000322635310438891	0.0212563226920445	FDR<0.1
LOC106608748	16.9862467622624	1.5834194637554	0.429782469320773	3.68423464609395	0.000229390854614278	0.0168152108375613	FDR<0.1
LOC106599203	68.1472060800883	1.57359360078283	0.469111085264806	3.35441572414466	0.000795327756200434	0.039541781360354	FDR<0.1
LOC106607712	27.5873747220702	-1.56177259901217	0.435118705749048	-3.58930236364719	0.0003315640920424	0.0217113828319716	FDR<0.1
LOC106609000	43.0636380686874	1.55354257236008	0.472541353072193	3.28763305530794	0.00101033433461048	0.0467671569800944	FDR<0.1
LOC106578113	301.150465131792	1.55218565341613	0.275470602912075	5.63466895199543	1.75394934731593e-08	1.79387257531674e-05	FDR<0.1
LOC106588383	431.120677400699	1.55122145270165	0.337893990731821	4.59085244263139	4.414393513037e-06	0.00099802467234746	FDR<0.1
si:dkey-195m11.11	31.0880888339489	1.53955693593592	0.424265898577042	3.62875484713592	0.000284791523975085	0.0193568112403066	FDR<0.1
LOC106588466	27.7473918720226	1.53798840904191	0.346351237836595	4.4405454377718	8.97311554346113e-06	0.00178448681150424	FDR<0.1
LOC106600657	217.046203531174	-1.52595340599927	0.36935234990058	-4.13143007323499	3.60513363798596e-05	0.0049817347836387	FDR<0.1
LOC106610230	51.3381563036928	1.5238265103306	0.4053382548963	3.75939475715277	0.000170324907488229	0.0135850819441266	FDR<0.1
LOC123731712	25.2332115183133	1.51118454623946	0.458292270887031	3.29742533801528	0.000975756129122451	0.0461687950479502	FDR<0.1
LOC106609740	301.814040391838	-1.51116820634359	0.293009076080145	-5.15741091218023	2.50387914951042e-07	0.000122223446302693	FDR<0.1
LOC106605635	133.663543991625	1.50904532057787	0.402998368665734	3.74454448928437	0.000180721352924246	0.0141661796281276	FDR<0.1
LOC106586142	319.081453147345	1.49422657392642	0.282713400591198	5.28530508565125	1.25495431301e-07	7.51627841317196e-05	FDR<0.1
hce1	4289.83036050517	1.48943239173996	0.340589396889024	4.37310264307867	1.2249309550962e-05	0.00230781289943476	FDR<0.1
LOC106565903	28.6318255065864	-1.48859736483356	0.384512594485364	-3.87138779374942	0.000108217469747076	0.0102844903328659	FDR<0.1
rn182	531.445756522404	-1.48334249438762	0.304425507634062	-4.87259594610148	1.10141336011739e-06	0.000333185297867624	FDR<0.1
mpx	226.501060845496	1.48154440419971	0.38644113598433	3.83381650202938	0.000126170276960075	0.0114341148040021	FDR<0.1
LOC106592577	61.1463605013749	1.47885274331158	0.289535627180189	5.10767105835731	3.26153792270873e-07	0.00014744824732867	FDR<0.1
LOC106604776	24.3749795156841	-1.4721685927022	0.431725672294009	-3.4099630556592	0.00064971679946489	0.034973978493501	FDR<0.1
LOC106561056	30.1543685228886	-1.47205348337154	0.401433569933147	-3.6669914865782	0.000245420962719642	0.0174541438320943	FDR<0.1
fpr1	271.491834540409	1.47069854338611	0.382778030865817	3.84217072244062	0.000121950960157922	0.0110985708570841	FDR<0.1
gpr84	131.034337926123	1.46885340538243	0.276434186438344	5.31357363684843	1.07495967753207e-07	6.99635877394963e-05	FDR<0.1
LOC106584449	257.092598208571	1.46114174726122	0.364225239714704	4.01164331281853	6.02975553680074e-05	0.00688867496911735	FDR<0.1
LOC106609985	294.173987575896	1.45782974550822	0.43609255731479	3.3429365419229	0.000828968543363547	0.0407427605820647	FDR<0.1
plaat1l	9063.24550235351	-1.44557392662804	0.266569557488871	-5.42287701658654	5.86473444456898e-08	4.34354366898112e-05	FDR<0.1
necab2	39.8411451163769	1.42122692136891	0.310099439279618	4.58313283206999	4.58060851707592e-06	0.00102481572635163	FDR<0.1
LOC106567151	1627.78428775622	-1.41930475627982	0.206471077647213	-6.87410930602553	6.23783660295582e-12	1.48862505064761e-08	FDR<0.1
abcc3	416.18493462071	-1.406742088774	0.365425958920531	-3.84959539527384	0.000118313098792831	0.0109061319136156	FDR<0.1
LOC106613755	323.838178778128	1.39414539016843	0.36621321021871	3.80692271951582	0.000140706689841155	0.0120402322087981	FDR<0.1
LOC106607158	26.80530322501	-1.39099257280012	0.321080942414752	-4.33221779635654	1.47614807628326e-05	0.0026505334727662	FDR<0.1
LOC106600766	250.837509805646	-1.38899775247253	0.376884073173883	-3.6854774487424	0.000228274295518603	0.0168152108375613	FDR<0.1
LOC106582458	381.325149571889	-1.38130398599707	0.272804474315679	-5.06334798746254	4.1195688715798e-07	0.000170154038891905	FDR<0.1
LOC106609424	689.445846553682	1.37974718608265	0.27027360211913	5.10500165485821	3.30791620467371e-07	0.00014744824732867	FDR<0.1
LOC106588974	56.0113591295415	1.3577861955517	0.330250785939951	4.11137914990029	3.93302721717058e-05	0.00521441719570307	FDR<0.1
LOC106569017	68.2286759078458	1.35272414680328	0.28084991588356	4.81653748247558	1.46070736559698e-06	0.000407442503873921	FDR<0.1
LOC106607104	7329.12499243551	1.35256376323304	0.380140407252799	3.55806364550341	0.000373598800345958	0.0236004559818544	FDR<0.1
LOC106582375	1375.48213669477	-1.35083644099025	0.243454404470134	-5.54862190285807	2.87930093980034e-08	2.56995699430154e-05	FDR<0.1
hlx	184.581445927086	1.34248219369644	0.356798411591055	3.76257895238369	0.000168170193486176	0.0135250481102682	FDR<0.1
dusp23b	126.079219262905	-1.32109385345402	0.307673880764855	-4.29381216946292	1.75631075991127e-05	0.00306213920585745	FDR<0.1
loxe3	30.0159149457757	1.32005527579244	0.340633519253707	3.87529471170233	0.000106495729729004	0.0102570192068142	FDR<0.1
LOC106606055	118.224464017943	-1.31253413478183	0.361151159230592	-3.63430685804274	0.000278728967321197	0.0191263283071075	FDR<0.1
LOC106583317	99.3592920804417	1.31189512911351	0.282529137786629	4.64339763109416	3.42725841415834e-06	0.000817896180214364	FDR<0.1
LOC106577419	38.6555990779128	1.307511676566	0.347565404335608	3.76191548484344	0.000168617029662355	0.0135250481102682	FDR<0.1
crip1	157.204440535361	1.29999543653718	0.291860734374054	4.45416352194564	8.42208953990885e-06	0.0017065060296053	FDR<0.1
anxa11a	2879.39247976186	-1.29242632315229	0.233208272468258	-5.5419402985724	2.99138303648098e-08	2.56995699430154e-05	FDR<0.1
LOC106577851	740.433927782781	-1.29077898995295	0.394836051765946	-3.26915180156373	0.00107870412709416	0.048981833492026	FDR<0.1
nattl	592.544228878768	1.28713627431441	0.275084264291252	4.67906180540966	2.8819056873238e-06	0.000703381481276598	FDR<0.1
LOC106571166	39.0652932520862	-1.26634073524197	0.341768501667868	-3.70525876159472	0.000211175034700769	0.0159704837862786	FDR<0.1
LOC106565158	322.549826529792	1.26355758874641	0.309674300937414	4.08027913495405	4.49816518386292e-05	0.00575068998922666	FDR<0.1
LOC106577663	210.599376470293	1.26297104463221	0.382995011165602	3.29761748276695	0.000975088729354621	0.0461687950479502	FDR<0.1
LOC106606746	443.861392430077	1.25827482764206	0.238853937505893	5.26796769934354	1.37942371016153e-07	8.00736822887821e-05	FDR<0.1
pmp22b	116.686839806264	-1.25356373096802	0.337766259237299	-3.71133497406951	0.000206169059364961	0.0157390461954108	FDR<0.1
LOC106608436	111.10428471173	1.24894112668931	0.37883866057274	3.29676259756891	0.000978061353329796	0.0461687950479502	FDR<0.1
csdc2	36.1921673860063	-1.24886559892666	0.310149071635044	-4.02666237994164	5.6574174537096e-05	0.00655577557145462	FDR<0.1
LOC106586780	240.954551445569	-1.24841750601614	0.328933858036074	-3.79534509907224	0.000147438226857003	0.0123698368610731	FDR<0.1
LOC106607840	134.67109594779	1.24740099732033	0.371553470740095	3.35725836401322	0.000787195166576693	0.0392282547279216	FDR<0.1
LOC106567158	36.5287116980482	-1.24401509650407	0.37770578380619	-3.29360880833746	0.00098910050574543	0.046355768373653	FDR<0.1
mdka	602.070418156828	1.23665146557531	0.302303565639627	4.09076043466026	4.2996108728136e-05	0.00556307483893316	FDR<0.1
amh	23.3224811773495	-1.22383682285946	0.3226954190653	-3.79254476684036	0.000149111358808329	0.0124473411395707	FDR<0.1
LOC106583470	119.628467617025	-1.22145483001201	0.212964134821885	-5.73549546750486	9.72276924831714e-09	1.09908230481766e-05	FDR<0.1
LOC106605124	868.979937073004	-1.21603883346761	0.354331840866354	-3.43192085276431	0.000599322437873256	0.03300576236062	FDR<0.1
cmpk2	146.410347510655	1.21078059449946	0.291629358338928	4.15177882431271	3.29901013984064e-05	0.00469245958831108	FDR<0.1
ighd	7203.76412418232	1.2022354716715	0.33720361740487	3.56531012604176	0.000363426191855811	0.0233005007423257	FDR<0.1
nhsl1b	67.6627453046143	-1.18193975267048	0.291893751748277	-4.04921224106831	5.13903235521521e-05	0.00619432736348423	FDR<0.1
LOC106567318	494.603975860514	-1.18084690612282	0.325761714227438	-3.62487933526277	0.000289096399297026	0.0195874210224023	FDR<0.1
pstpip2	165.467679613442	-1.17348121350645	0.276756289117905	-4.24012483057439	2.23395518483734e-05	0.00365322227224879	FDR<0.1
LOC123728759	256.537129574676	-1.17190796060501	0.339549881212841	-3.4513572981356	0.000557774628771435	0.0315260091493497	FDR<0.1
csf3r	51.1438386360117	1.16114546955654	0.326160613026727	3.56004196454399	0.000370795535066029	0.0235619718998467	FDR<0.1
LOC106607291	659.00585547011	1.15964630282305	0.273566196488538	4.2389970607046	2.2452059779162e-05	0.00365322227224879	FDR<0.1
ptn7	237.685224440806	-1.1536974782365	0.333512924420829	-3.45922869477992	0.000541724725354948	0.031110063238432	FDR<0.1
LOC106606373	2786.0194729994	1.15150924972595	0.330136408207743	3.48798018363775	0.000486684147949532	0.0291169975756547	FDR<0.1
LOC106575700	297.196311067561	1.15145611042392	0.296347214788741	3.88549665042329	0.000102120901138739	0.00987996718314337	FDR<0.1
LOC106603727	156.064854737588	-1.14817061692824	0.271894000960022	-4.22286116234341	2.41220423599453e-05	0.00386636735676795	FDR<0.1
LOC123744267	111.434779242946	1.14404587691292	0.214794817880878	5.32622662036189	1.00274012935348e-07	6.73026640570436e-05	FDR<0.1
si:ch211-194m7.8	33.4881067402121	1.13946965074002	0.333047692182382	3.4213407793741	0.000623131993914896	0.034055035535125	FDR<0.1
LOC100194553	2860.56028937786	1.13918606035036	0.257765379487644	4.41946883097607	9.89437899639849e-06	0.00194964653288667	FDR<0.1
rock2a	70.2601583323512	-1.13602717440684	0.232246304838526	-4.89147577696312	1.00082712341212e-06	0.00031153282545863	FDR<0.1
LOC106577852	186.522434306731	-1.13332206731237	0.220855649877505	-5.13150588604345	2.8743323484051e-07	0.000137136891990666	FDR<0.1
egr3	1089.65659595483	-1.12856988590583	0.21557018290057	-5.23527823152783	1.64736515437944e-07	8.62978263067356e-05	FDR<0.1
LOC106608761	57.5066274040557	-1.12722276678964	0.331319040859172	-3.40222754438303	0.000668389626041537	0.0353203634480644	FDR<0.1
LOC123728757	413.547414109835	-1.12584947144994	0.150218049389337	-7.49476827869038	6.64155910483284e-14	1.78309258067e-10	FDR<0.1
LOC106608781	49.6993155696121	-1.12223912971946	0.298037914850274	-3.76542404104271	0.000166266665567046	0.0135250481102682	FDR<0.1
LOC106567554	36.0997454055043	-1.11625100604849	0.321172992364483	-3.4755444342646	0.000509817526791649	0.0300820352759095	FDR<0.1
LOC106578729	364.392812976081	1.11243474933531	0.278018755322975	4.00129389847454	6.2997052988355e-05	0.00708403509991565	FDR<0.1
LOC106599184	306.838423719289	1.11201821552392	0.283779818094854	3.91859513826393	8.90665737043334e-05	0.00881553857152845	FDR<0.1
LOC106608136	33502.1457846434	-1.10618536940794	0.26320086572322	-4.2028181266364	2.63612387634265e-05	0.00407328551194873	FDR<0.1
LOC106604712	270.984705975819	-1.09825366451549	0.271116370808267	-4.05085705906035	5.10303752762e-05	0.00619432736348423	FDR<0.1
csrp1	127.68233893519	1.08946706661896	0.315976728292367	3.44793451247743	0.00056489098302035	0.0316887516838556	FDR<0.1
LOC106575106	388.020481179827	-1.08420256768945	0.211451080007089	-5.1274392528669	2.93709704421764e-07	0.000137136891990666	FDR<0.1
LOC106568339	35.6194505313999	-1.07952593589592	0.301150111228977	-3.58467719467356	0.00033749536925064	0.0218482678587046	FDR<0.1
rsrp1	4998.73119813422	-1.07188695155516	0.194121658353254	-5.52172776931766	3.35682299985887e-08	2.57492301396317e-05	FDR<0.1
LOC106575601	140.385421746581	1.06235886217724	0.317432992591791	3.34671847908197	0.000817742113420036	0.0403757818667483	FDR<0.1
LOC106583179	114.33738011383	-1.0596640170844	0.25852939685704	-4.09881440937399	4.15271845984415e-05	0.00543854189515443	FDR<0.1
LOC106608821	22.8445946883693	-1.05300998789239	0.304929623798193	-3.4532885810704	0.000553796214567491	0.031383733763801	FDR<0.1
LOC106581370	1266.28137634649	-1.04952559433886	0.303900120174856	-3.45352148506882	0.0005533182258472	0.031383733763801	FDR<0.1
LOC106607825	319.670687485759	-1.04610789469108	0.262123975622137	-3.99088977728267	6.58258695424027e-05	0.00725029756939346	FDR<0.1
LOC106589839	658.591181519664	1.04365679758331	0.251020572547805	4.1576544384009	3.21531901465972e-05	0.00463722532566241	FDR<0.1
LOC106580605	138.177461259573	-1.04066860867493	0.288921942276733	-3.60190230092723	0.000315897091877672	0.0210738927560124	FDR<0.1
LOC106587530	738.371919814275	-1.03990827431046	0.215535407023181	-4.82476771994412	1.40166524559292e-06	0.000398899498564808	FDR<0.1
f8a1	160.000980405673	1.03821243759377	0.291729484382484	3.55881901958384	0.000372526110183915	0.0236004559818544	FDR<0.1
parp3	196.664665307006	-1.03772573216092	0.173301933450108	-5.98796396267367	2.12484126435314e-09	2.68454945151628e-06	FDR<0.1
LOC106565765	332.486452616663	1.02561314830354	0.278182279548248	3.68683853611767	0.000227057320305813	0.0168152108375613	FDR<0.1
LOC106598932	1308.3499017012	-1.01611362351062	0.287982254851047	-3.52838970594275	0.000418096138140242	0.025510991065273	FDR<0.1
LOC100192336	693.745524274017	1.01553686670302	0.214947494575611	4.72458108296669	2.30590199358043e-06	0.000596700759254463	FDR<0.1
mapk8ip2	90.793465752269	-1.01494210108408	0.254928391078937	-3.98128312342349	6.85442452942348e-05	0.00743531969913926	FDR<0.1
aadac	100.609427583312	-1.01283474102453	0.254655903402536	-3.97726786417174	6.97116219770752e-05	0.00752395083830965	FDR<0.1
si:dkey-172j4.3	524.373427797637	-1.00948674422153	0.233056387593503	-4.33151287825792	1.48088284166098e-05	0.0026505334727662	FDR<0.1
LOC106601563	779.398903803435	-1.00176971213476	0.284196943495851	-3.52491374401212	0.000423620704430524	0.0257020494060983	FDR<0.1
