# Supplementary material for: Transcriptionally distinct B cell profiles in systemic immune tissues and peritoneal cavity of Atlantic salmon (Salmo salar) infected with salmonid alphavirus subtype 3
Source: Front Immunol. 2024 Dec 3;15:1504836. doi: 10.3389/fimmu.2024.1504836 (PMC11649679; doi:10.3389/fimmu.2024.1504836)
Supplement: Supplementary file 5 [file Table5.xlsx]

## Sheet: Venn_259_DEGs_Sp_n7
Column1	Column2	Column3	Column4	Column5	Column6	Column7	Column8
Supplementary table 5. Complete list of DEGs in spleen B cells at 6 wpi
	baseMean	log2FoldChange	lfcSE	stat	pvalue	padj	sig
LOC106581682	103.88089463958	9.42629655979323	2.67374577645703	3.52550217855191	0.000422680700370649	0.0285125926563183	FDR<0.1
LOC106574173	62.8702688863978	7.18255992231858	1.46194626929988	4.91301224480587	8.96876732694632e-07	0.000253437839782299	FDR<0.1
LOC106589967	8.03750062046019	6.69244022399688	1.68770609466464	3.96540620736853	7.32710600091961e-05	0.00785090014272894	FDR<0.1
crp	7.43668059859358	6.58257207373754	1.61151392862288	4.08471311157867	4.41313073227562e-05	0.00539227798363549	FDR<0.1
LOC123725490	6.97426208748926	6.49141906479243	1.45862221522682	4.45037721010096	8.57195937630259e-06	0.00159912963578988	FDR<0.1
LOC106565696	6.53893729439184	6.39656519736743	2.04125833470187	3.13363825079086	0.0017265356368785	0.0703201473624548	FDR<0.1
LOC106592549	11.0010581365627	6.16960155819992	1.72200990224943	3.58279098752027	0.000339942603917512	0.0244081125988059	FDR<0.1
LOC106567180	5.48810269845689	6.14370356214815	1.78173565524233	3.44815660172247	0.000564426681498584	0.0342514717585053	FDR<0.1
LOC106564892	139.223687970862	6.14250715956992	0.568142640000751	10.8115580966811	3.03471278301846e-27	3.17036444441938e-23	FDR<0.1
zgc:91944	5.31419333703159	6.09696728983604	1.78785379957351	3.41021580807696	0.000649114942744124	0.0373281385425732	FDR<0.1
LOC123735939	10.2428774793993	6.06814408441785	1.6214878342398	3.74233093599667	0.000182321191406842	0.0158067177313467	FDR<0.1
LOC123729277	4.65473011991967	5.91270428074625	1.88040341588714	3.1443807380858	0.00166438737524978	0.0684485677988816	FDR<0.1
LOC106606130	4.46585659448022	5.85354756091446	1.87643509543808	3.11950441299323	0.00181155547227742	0.0723721606840621	FDR<0.1
bcl6	4.25520157084285	5.77996979769227	1.8638959353228	3.10101529176373	0.00192858330689824	0.0753192889987512	FDR<0.1
LOC123731800	4.18485723477416	5.75155414777857	1.69306668033864	3.39712204756646	0.000680985871628486	0.0380441679192663	FDR<0.1
LOC123741806	5.12617165405031	-5.70845768487237	1.57999717772372	-3.61295435546059	0.000302728009503889	0.0226069218330402	FDR<0.1
LOC106608737	7.97400257790339	5.70286477478643	1.47578264652656	3.86429857283446	0.000111408880826273	0.0107767460925192	FDR<0.1
LOC106576755	13.046359045225	5.48600016702354	1.63051211206757	3.36458719099425	0.000766582588347855	0.0409641345292585	FDR<0.1
LOC106594559	77508.5911177007	5.12398297959268	0.944584052534371	5.42459187813382	5.80871059179547e-08	2.47688161438723e-05	FDR<0.1
LOC106587275	8.63075164836113	-4.9457432724833	1.25008307837845	-3.95633166949088	7.61094738981469e-05	0.0079911122996376	FDR<0.1
LOC106591338	8.21046624077045	4.85099129775095	1.25682178238474	3.85972885395613	0.000113512907055217	0.0109296713364595	FDR<0.1
LOC106600858	8.16861948020016	4.78742793466341	1.40665337888161	3.40341693734797	0.000665486442197761	0.0376598712192669	FDR<0.1
LOC106568695	10.922414808023	-4.69347268409994	1.36167641027963	-3.44683409998715	0.000567196765982714	0.0342514717585053	FDR<0.1
LOC106562420	7.10033684961592	4.56770820248723	1.41589970004051	3.22601113790514	0.00125528471975915	0.0568935334807978	FDR<0.1
LOC106594895	17.5392690588794	4.56503423349325	1.10055801156469	4.14792694753366	3.35499409628336e-05	0.00435399047501518	FDR<0.1
fbxo5	17.1520824948868	4.49743885304114	1.12418355112673	4.00062680914833	6.31749218039492e-05	0.00687487925089435	FDR<0.1
LOC106561510	12.0813345543222	4.35941238388071	0.975765734307952	4.46768341068316	7.90712095500613e-06	0.00150192168394453	FDR<0.1
LOC106570457	8.61353272256438	4.26812710855486	1.37819407522406	3.09689845957361	0.00195556846797192	0.076230685764562	FDR<0.1
LOC123743447	5812.19410381644	-4.12697928374249	0.683522338942224	-6.0378118586865	1.56218051423521e-09	1.02000623951346e-06	FDR<0.1
LOC106587084	13.071064534	4.11945726603342	1.22024156958962	3.37593585458562	0.000735650684470512	0.0400278265659554	FDR<0.1
ifit8	82.9520677529672	3.94229642306777	0.449847177630136	8.76363489449105	1.8905344171848e-18	5.64297515895131e-15	FDR<0.1
ccne2	17.4295336720126	3.832142274951	1.12571156735478	3.40419552048829	0.000663592356437271	0.0376598712192669	FDR<0.1
LOC106577966	208.823206928739	3.81882699219822	0.419457948797275	9.10419507640293	8.69084713071014e-20	3.02644266581763e-16	FDR<0.1
LOC106563459	50.7958173375088	-3.81451287336776	0.735445123458681	-5.18667233175565	2.1408491787878e-07	7.33293487567088e-05	FDR<0.1
LOC106610287	44.1627657205034	3.80780988467635	0.551349677602974	6.90634281538176	4.97307386142888e-12	5.46881080319448e-09	FDR<0.1
LOC106570251	14.0659685097039	-3.80349650888325	0.960100148277888	-3.96156225546418	7.44609612765521e-05	0.00789739758838721	FDR<0.1
LOC106609562	10.3163628410011	3.7912574586713	1.11484292817077	3.40070996807774	0.000672110969013351	0.0376598712192669	FDR<0.1
ci167	10.3609400056249	3.74486931029463	1.14582804528786	3.2682646630052	0.00108209125857189	0.0524544428388173	FDR<0.1
LOC106602933	13.3745214228261	3.73633674982902	1.07119230287299	3.4880168012858	0.00048661749978572	0.0309981281723257	FDR<0.1
LOC106599929	17265.3868057082	-3.63213203547783	0.570256630450799	-6.36929382584568	1.89900502792637e-10	1.80353686606789e-07	FDR<0.1
LOC106566470	51.5986154988454	3.5387456640584	0.851215530149919	4.15728512781615	3.22051943475692e-05	0.00423204610501956	FDR<0.1
LOC106610285	17.2861053782431	3.52074879276215	0.813847055559813	4.32605705053558	1.51802121743685e-05	0.00240284358463072	FDR<0.1
LOC106586429	73.8063037681281	3.46763000628831	1.13829285679615	3.0463425871338	0.00231643735867477	0.0847956823458435	FDR<0.1
LOC106596079	25.1468080814927	3.44868038442484	0.868769596789252	3.96961449522437	7.19890085596808e-05	0.00775329043735036	FDR<0.1
LOC123738291	9.73887489419468	-3.44256956585473	1.14035050173866	-3.01886969015749	0.00253719636411933	0.0904644724094016	FDR<0.1
LOC106584097	9.64607444507198	-3.42598329042816	0.930038627393076	-3.68369999860252	0.000229872767853009	0.018544253326335	FDR<0.1
LOC106607555	25.1634431723322	3.41078122076505	1.04637536035295	3.25961538277678	0.00111563391270371	0.0528394044108333	FDR<0.1
LOC106561081	14.185415853447	3.38152080236359	0.978666420169232	3.45523329775518	0.000549816848077255	0.0337268387076733	FDR<0.1
lpp60	45.5126634616397	3.36647522449155	0.862957964921967	3.90108830480053	9.57612090441652e-05	0.00952778429413708	FDR<0.1
si:ch211-194m7.8	20.491838684874	3.35739848512333	0.908793293446958	3.69434777889818	0.000220451908499596	0.0181343392763408	FDR<0.1
LOC106570861	39.185865372592	3.29650375775217	0.863735923306705	3.81656437899667	0.000135322778491208	0.0125663739279791	FDR<0.1
LOC106584072	20.7103641007495	3.27888015674515	0.745569959304802	4.39781688602704	1.09345169743849e-05	0.00191988065262856	FDR<0.1
LOC123728255	726.97483212557	3.26029044061054	0.350345669896844	9.30592475017747	1.32831335181283e-20	5.55075583455547e-17	FDR<0.1
LOC106562107	10.8936336652983	3.24510676275602	1.0201379735522	3.18104692393355	0.00146743858971017	0.0630877816736712	FDR<0.1
hsp90b1	72.1912472823129	3.18743565456987	0.729201369490545	4.3711322933976	1.23603869878537e-05	0.00204966607717632	FDR<0.1
LOC106601018	2787.95900501507	-3.18300072481086	0.610186981203085	-5.21643499921131	1.82399541705051e-07	6.45941699048361e-05	FDR<0.1
LOC106611590	25.227635324926	3.15347028199238	0.743075036610346	4.24381136039428	2.19755103912039e-05	0.00316659526975044	FDR<0.1
LOC106583599	28.6763928235089	3.15049501158751	0.904585004110819	3.48280703004175	0.000496185884171561	0.0313211717942012	FDR<0.1
cdc2	62.1482203450409	3.13787075010096	0.704721421915666	4.45263994043375	8.48209234773403e-06	0.00159662015777977	FDR<0.1
LOC106598878	40.2671974354193	3.12449375769764	0.691122136379828	4.52089955339019	6.15774032124824e-06	0.00128659826272161	FDR<0.1
LOC106603287	142.499358579565	3.06193801340836	0.427793745167121	7.15751001037238	8.21555928016858e-13	1.00974056235201e-09	FDR<0.1
LOC106578962	17.9308414206065	3.05653791859459	0.745710179993057	4.09882820511187	4.15247098083839e-05	0.00510363109844925	FDR<0.1
zgc:103586	14.1742369359968	-3.03227566185614	0.853468562811306	-3.55288500828653	0.000381030986331938	0.0265375380947317	FDR<0.1
LOC106563530	15.5462794609647	2.97918304986887	0.855274736534945	3.48330533173318	0.000495263160728228	0.0313211717942012	FDR<0.1
LOC106567883	13.1896661884902	-2.93707040729069	0.686625537089771	-4.27754321480572	1.8896728165506e-05	0.00288195794372322	FDR<0.1
gbe1a	30.1669819119308	2.90022059326053	0.809414819634334	3.58310784891578	0.000339530339411093	0.0244081125988059	FDR<0.1
LOC106603506	202.308889530035	-2.87863114487175	0.245972357527966	-11.7030676690752	1.22927737457018e-31	2.56845214642694e-27	FDR<0.1
LOC106597452	19.8609851140818	2.87802098336946	0.653128884669533	4.40651309553652	1.0504796019459e-05	0.00188435410105243	FDR<0.1
LOC106579796	31.8384942490568	2.87174000728068	0.749372443255835	3.83219323465337	0.000127005917517188	0.0118998279847719	FDR<0.1
LOC123732968	33.5594856923869	-2.74746279288603	0.774967548765885	-3.54526173032831	0.000392223415358017	0.0272262991378419	FDR<0.1
LOC106608163	96.3107947491541	2.72884301490202	0.548343099302773	4.97652476774449	6.47359963867462e-07	0.000199724205381918	FDR<0.1
ifm5	30.9207894389199	2.65369129784129	0.658360174713656	4.03075914942071	5.55969920920745e-05	0.00621199760840537	FDR<0.1
LOC106565475	105.333683454139	2.61676731944094	0.43414499638874	6.02740407285001	1.66614079896907e-09	1.05491957132303e-06	FDR<0.1
LOC106607826	27.0222356279418	2.61481077315645	0.783487661106056	3.33739879127784	0.00084566514629384	0.0439535511608544	FDR<0.1
LOC106581491	13.3400042943715	2.60586202771612	0.842672314821535	3.09237883087211	0.00198559276331798	0.0766815127303819	FDR<0.1
LOC106579322	17.6215611770151	2.60006032245568	0.762955669927599	3.40787862904593	0.000654700082940139	0.0373751462648942	FDR<0.1
LOC106579751	1051.54011470294	-2.59621863422028	0.256343146440223	-10.1279034383144	4.15461770001102e-24	2.17016455560075e-20	FDR<0.1
LOC106580299	436.298643356563	2.59295953020743	0.858538309105076	3.02020247985239	0.00252605750625819	0.0902212744201002	FDR<0.1
hsp30	43.0217644550778	-2.58205895911795	0.757137617794308	-3.41029014862582	0.000648938020950918	0.0373281385425732	FDR<0.1
LOC106610870	85.8209155345002	2.5759616630845	0.314528417788332	8.18991708665904	2.61406198157567e-16	6.82727638038025e-13	FDR<0.1
LOC106564981	191.140633087613	2.56610938449953	0.31596673480625	8.12145426028176	4.6063042965215e-16	1.06937913301689e-12	FDR<0.1
ccnd1	48.4237589068837	2.54759066221036	0.599036069718467	4.25281680184578	2.11098267373625e-05	0.00306429304339071	FDR<0.1
LOC106567371	379.713572524488	-2.52409205620529	0.399189229915125	-6.32304648284715	2.56456113088265e-10	2.20318914803639e-07	FDR<0.1
LOC106585461	20.7375955640575	-2.51641195424704	0.647287635132707	-3.88762555881532	0.000101229626500971	0.0100241318299113	FDR<0.1
LOC106596680	23.2687254000127	2.50931388880473	0.642607140022619	3.90489574814934	9.42660133893013e-05	0.00943324664200283	FDR<0.1
LOC100194720	38.4270253301976	2.50905963027672	0.841101102017977	2.98306544154675	0.00285376968697165	0.0982317361442928	FDR<0.1
prf1.3	24.6835974302331	2.50750514432267	0.821051978146762	3.05401510630604	0.00225800710481692	0.0836503554043345	FDR<0.1
esco2	39.5133520064772	2.47739914755763	0.67094521044401	3.6924015687036	0.000222146330487217	0.0182020605066663	FDR<0.1
LOC106607151	274.857338897562	2.47737476464621	0.73606207565338	3.36571445071004	0.000763456963836882	0.0409497559926504	FDR<0.1
LOC100136439	46.8044329087763	2.47043694593118	0.683808720641227	3.6127602227924	0.000302954824985702	0.0226069218330402	FDR<0.1
top2a	42.3917189368475	2.41422854807439	0.692397357508063	3.48676742031944	0.000488896327127316	0.0310486317902679	FDR<0.1
tgfi1	64.874463007471	2.40133810324013	0.680068439903555	3.5310241768912	0.000413953909022506	0.0283888762459302	FDR<0.1
LOC106573105	18.2010061670064	2.39896714937392	0.80465616576346	2.9813568222618	0.00286974203338176	0.098457126511459	FDR<0.1
LOC106588089	437.833537589342	2.39022427695675	0.37827232001252	6.31879244264461	2.63615050736622e-10	2.20318914803639e-07	FDR<0.1
LOC106608294	162.705342912485	-2.34923049175707	0.410859442525026	-5.7178447142881	1.07883662337104e-08	5.77979805351656e-06	FDR<0.1
LOC106592730	49.8811853544829	2.30989682962202	0.721952013938497	3.19951573653869	0.00137658671937936	0.0602985386052671	FDR<0.1
enc1	131.789706440747	-2.30884655245599	0.432525776539729	-5.33805538926977	9.39487608736791e-08	3.56902801762664e-05	FDR<0.1
LOC106588381	45.9154606242081	2.30803991734588	0.452749857529318	5.0978258280212	3.43576712509558e-07	0.000110441412787303	FDR<0.1
LOC106589794	39.4914965535048	-2.30513497313581	0.390572571227912	-5.90193767547156	3.59256889731852e-09	2.14466098687352e-06	FDR<0.1
birc5a	28.3721006886001	2.30472956854918	0.774655377380033	2.97516758528679	0.00292828526142482	0.0997675702675058	FDR<0.1
LOC106583627	342.700088750578	-2.29092023587407	0.291427858618957	-7.86102003676132	3.8101782697503e-15	6.6341553973469e-12	FDR<0.1
tinagl1	44.8276806934579	2.28845494793847	0.61366536856677	3.72915772203866	0.000192120876754471	0.0164515311430652	FDR<0.1
sod3	20.5918810587447	-2.28326949654815	0.541793913959359	-4.21427675305969	2.5057987100017e-05	0.00349041054978503	FDR<0.1
LOC106564684	25.2237865320118	2.2715712231025	0.711668673720003	3.19189435615965	0.00141343018784298	0.0615254382183152	FDR<0.1
LOC106577663	50.1212820453298	2.26974838613152	0.694902328727243	3.26628404064885	0.00108968888418695	0.0524544428388173	FDR<0.1
ckba	53.0398550956049	2.2592097900528	0.642866836801048	3.51427334670862	0.000440958799482684	0.0291563074569342	FDR<0.1
mbd1a	18.1258825817973	-2.25482326682554	0.752563706438165	-2.99618922296621	0.00273376736917474	0.0955172832968847	FDR<0.1
cd9	4771.68973043182	2.23180840566972	0.632839978349304	3.52665520830583	0.000420844419738717	0.0285125926563183	FDR<0.1
LOC106591679	56.8075741759152	-2.20301870584561	0.344388151468217	-6.39690621310161	1.58556646406321e-10	1.57756312857794e-07	FDR<0.1
LOC106576286	16.1542951299242	2.19914279514258	0.680245674456688	3.23286553332226	0.00122555234484529	0.0563143604814678	FDR<0.1
LOC106570620	121.558342020053	2.18042880226389	0.573039269289059	3.80502509883667	0.000141789812346541	0.0131086563680027	FDR<0.1
LOC106591281	66.8268891682892	2.11912356899141	0.68725623391209	3.08345485195333	0.00204612154319623	0.0785377808538877	FDR<0.1
plaat1l	10589.4716413392	-2.09334581575804	0.206310537054081	-10.1465773181004	3.43188928349416e-24	2.17016455560075e-20	FDR<0.1
LOC106613459	74.6742714326924	2.05557799986298	0.63501684367104	3.23704484432201	0.00120774431130105	0.0558373823597057	FDR<0.1
foxd1	62.3618024046799	-2.05519807611843	0.323802691620939	-6.34706915446014	2.19455499418407e-10	1.99361008906444e-07	FDR<0.1
LOC106608758	26.4334705329527	-2.05510940235939	0.513004636817326	-4.00602500419735	6.17491152428624e-05	0.00679045270465457	FDR<0.1
LOC106575510	13.7911960953709	-2.04738005326064	0.597950245122687	-3.42399734753945	0.000617072232405072	0.0363186118982298	FDR<0.1
LOC106579126	19.7013649859224	-2.04430654022017	0.625109370900389	-3.270318180122	0.0010742657680664	0.0523209999020496	FDR<0.1
spc25	50.3074500618691	2.04208907561498	0.634408549577127	3.21888643678614	0.00128689440149788	0.0578244551073048	FDR<0.1
LOC106560515	116.741639256365	2.03967932570107	0.554366297349743	3.67929893186538	0.000233875999125761	0.0187946350989756	FDR<0.1
LOC106585589	206.264664348828	-2.02903361826908	0.286103944089811	-7.09194563788381	1.32239462645354e-12	1.53500629584002e-09	FDR<0.1
LOC106566188	35.7941215641672	-2.01469322447401	0.587242851957962	-3.43076670538723	0.000601877984970812	0.0357262460738072	FDR<0.1
LOC106574784	184.813959511418	1.96272630170538	0.436845509174365	4.49295291009153	7.02423211355192e-06	0.00142489617262674	FDR<0.1
LOC106564265	95.2742500824012	-1.95387850005307	0.413666314821726	-4.72332029475283	2.32024988014546e-06	0.000570344717597167	FDR<0.1
LOC106567757	612.206071903898	1.95082914185791	0.360824359175262	5.40658936197358	6.4236185233792e-08	2.63166834171539e-05	FDR<0.1
LOC106582736	47.34221041884	-1.93777369318566	0.395338693971156	-4.90155333322128	9.50818281363035e-07	0.000264885295610657	FDR<0.1
LOC106571138	171.51409539439	1.92910465539356	0.523378373874035	3.68587001620715	0.00022792266639881	0.0184582022935533	FDR<0.1
LOC106602018	431.301356824619	1.8974768509218	0.401218420350603	4.7292864800766	2.25310271225493e-06	0.000567184675540417	FDR<0.1
LOC106594936	48.4480361523529	1.89477690564982	0.622007886807131	3.04622649622021	0.00231733199097715	0.0847956823458435	FDR<0.1
LOC106577965	17.6086183753691	-1.88727093658816	0.603488921094454	-3.12726691513327	0.00176439662520219	0.0712592872698228	FDR<0.1
itga2b	67.8119030441604	1.88012420368828	0.57581038712256	3.26517938150376	0.0010939477353113	0.0524544428388173	FDR<0.1
LOC106610457	76.8587301063336	1.87828344003458	0.571312496489725	3.28766384697549	0.0010102238482723	0.0497821157683994	FDR<0.1
LOC123728293	13.1645218766345	-1.87165101277566	0.613433359322516	-3.05110731969767	0.00227999064617624	0.0841662978113187	FDR<0.1
her9	596.788471395011	-1.86095359973483	0.384885189057374	-4.83508758622932	1.33087023545359e-06	0.000356502598712402	FDR<0.1
LOC106589383	22.8611463194423	-1.85055050887874	0.580278604592912	-3.18907244594513	0.00142730102850316	0.0620000575666217	FDR<0.1
LOC106580821	140.809133416239	1.80162115762476	0.565445694477601	3.18619661484773	0.00144156592663285	0.0623604109131815	FDR<0.1
LOC106590759	62.8626487403024	1.79743765891668	0.604315795132814	2.97433506354347	0.0029362426071496	0.0997675702675058	FDR<0.1
stat1b	144.824222181334	1.79408022930462	0.399811392437718	4.48731642779314	7.21259117869545e-06	0.00144000233201964	FDR<0.1
LOC106594284	256.690798767274	1.7881687364157	0.456583634322608	3.91641005501356	8.98773260925194e-05	0.00911600413289855	FDR<0.1
mar.02	16.5891784238223	-1.78330892682732	0.582697661243112	-3.0604360467534	0.00221014956172955	0.082462258826388	FDR<0.1
LOC106571028	1052.04204118283	-1.78236088159529	0.241833948160973	-7.37018476995997	1.70391711171909e-13	2.22510275826616e-10	FDR<0.1
LOC106569913	63.1815518428198	-1.77912623645766	0.507161255578543	-3.50800897522846	0.000451473818140941	0.0296638174724428	FDR<0.1
LOC106586922	28.9948501357609	-1.76303325305788	0.544650222074934	-3.23700088901336	0.00120793035448392	0.0558373823597057	FDR<0.1
LOC123731755	24.8244927650062	1.75368090918522	0.452477497323143	3.87573065966816	0.000106305222976398	0.0103791650881722	FDR<0.1
LOC106582376	44.0173031101455	-1.74711328852865	0.477761027832167	-3.65687694631801	0.000255306865093419	0.0201297420349505	FDR<0.1
LOC106599217	45.8459144582335	1.72633028795964	0.43454843983973	3.97269931194861	7.10627311834332e-05	0.00769318500179613	FDR<0.1
LOC106575576	2531.42484604376	-1.67098025201058	0.301124988617964	-5.54912516453607	2.87102588164033e-08	1.33304921713318e-05	FDR<0.1
LOC106583179	41.30448973846	-1.65684826041538	0.379671708177288	-4.36389708458791	1.27765701976653e-05	0.00210199730480329	FDR<0.1
LOC106601729	82.0632327438451	-1.6365455425485	0.26244953404493	-6.23565802280421	4.4988294653727e-10	3.61532857113451e-07	FDR<0.1
bhlhe41	54.6128567586628	1.62067638522284	0.3810916625978	4.25272065564257	2.11188952928239e-05	0.00306429304339071	FDR<0.1
LOC106566383	44.8306105193792	1.61558394594586	0.531476561232263	3.03980281312881	0.00236733087456437	0.0859426061397773	FDR<0.1
LOC106561394	18.8862379369933	1.6117974443912	0.526466585360423	3.06153797640881	0.00220203056588244	0.082306308843556	FDR<0.1
LOC106571238	42.7487351036168	-1.60565253928825	0.357876563133677	-4.48660992278641	7.23653895195089e-06	0.00144000233201964	FDR<0.1
egr3	1167.56709968282	-1.60023191007788	0.205739516978023	-7.77795113735399	7.37085263441597e-15	1.10004710673919e-11	FDR<0.1
LOC106608980	21.4600626103669	-1.59857699747825	0.504966788106285	-3.16570720120664	0.00154706434371252	0.0653017422172311	FDR<0.1
LOC123731682	24.8860146319904	-1.569759756977	0.525033166817745	-2.98982970255271	0.00279133022425412	0.0970189534289458	FDR<0.1
samd12	39.4367349485026	1.56132878635436	0.425533290551806	3.66911078644335	0.000243395592579831	0.0194103340128359	FDR<0.1
LOC106603906	283.740469269212	-1.56097763862677	0.253855671713548	-6.14907529183821	7.79359787058848e-10	5.42798113026919e-07	FDR<0.1
LOC123738256	181.905449817915	-1.55692206128556	0.351867831103357	-4.42473543660839	9.65605452482925e-06	0.00175437915862419	FDR<0.1
LOC106578605	227.752761084247	-1.55335889538015	0.372063221047125	-4.17498642034118	2.9800382953738e-05	0.00399134103484232	FDR<0.1
LOC106607104	9356.34074674874	1.55033890484109	0.504788399682965	3.07126492172719	0.00213153935522017	0.0808282818293469	FDR<0.1
LOC123743213	224.463878010748	-1.54977861656588	0.433348405511365	-3.57628780181409	0.000348507960548353	0.0247677732234601	FDR<0.1
LOC106601886	157.411121842005	-1.53821901155239	0.343702386059113	-4.47543885042402	7.62545217683048e-06	0.00148902988581959	FDR<0.1
LOC106590294	246.26428174393	-1.53585967308698	0.190676123614023	-8.05480856216667	7.96032983974868e-16	1.66323131671709e-12	FDR<0.1
LOC106578483	50.9745265958301	-1.53251321787244	0.452287919028711	-3.3883576222056	0.00070312522518262	0.0390720703589513	FDR<0.1
si:dkey-34d22.1	65.894574513998	-1.51348756208446	0.498046259364306	-3.03884937117335	0.00237483562311364	0.0859962140543091	FDR<0.1
LOC106569017	78.6379673334327	1.47267341596896	0.328688892467266	4.48044777209993	7.44866057819341e-06	0.00146822937849786	FDR<0.1
LOC106610968	67.7358197040714	1.45928052161289	0.470003554210883	3.1048286944616	0.00190389255901799	0.0747890876126121	FDR<0.1
LOC106582458	358.212145388763	-1.45381280120579	0.257807653223796	-5.63913748496741	1.70904043764488e-08	8.50206926289337e-06	FDR<0.1
ddx58	337.530369682539	1.45136379625287	0.400940830049912	3.61989522511886	0.000294722330883883	0.0224152824577947	FDR<0.1
LOC100194495	51.1533430027788	-1.44931153141084	0.428544010590799	-3.38194326742029	0.000719750074182376	0.0394710185038493	FDR<0.1
un13d	109.004974901501	1.4422689900256	0.409826681322639	3.51921691718788	0.000432822665070028	0.0287989281160177	FDR<0.1
LOC100380650	104.1514438536	1.42989103009749	0.466087637117236	3.06785873777174	0.00215598508805454	0.0813125495122951	FDR<0.1
LOC106574722	1691.74488406814	-1.4146864652002	0.340819142976111	-4.15084215295782	3.31254166985797e-05	0.00432576535312577	FDR<0.1
LOC106579149	98.6842049871703	1.41114070069398	0.452176947662071	3.12077099018453	0.00180378249700594	0.0722814307489802	FDR<0.1
LOC106604232	215.488528589425	-1.41080069218661	0.424131108499554	-3.32633156095904	0.000879971865145578	0.0450380293712406	FDR<0.1
LOC123732638	34.3348929652667	1.40219805342585	0.386557556835761	3.6273978573949	0.000286291973387329	0.0219918547498341	FDR<0.1
LOC123724551	342.678886381944	-1.40169970912162	0.345199606707824	-4.06054839543318	4.89575875981047e-05	0.00574285267992009	FDR<0.1
LOC106583344	2571.73460904014	-1.37886369034297	0.222615209170423	-6.19393299982203	5.86811790238455e-10	4.3788734090151e-07	FDR<0.1
LOC106564683	66.1780635084514	1.37218216846084	0.432831462708013	3.17024589634906	0.0015230998445769	0.0645510104515005	FDR<0.1
LOC106577395	203.141834770408	-1.37117332006139	0.346231602639918	-3.96027777246958	7.48626320715272e-05	0.00789989815405297	FDR<0.1
LOC106609367	42.3861773159615	-1.36721640072942	0.439502184835347	-3.11082958834807	0.001865625694284	0.0739665716439656	FDR<0.1
LOC106607432	123.22924408324	-1.35433963540567	0.394030629569092	-3.43714303856723	0.000587885052582274	0.0352967537030289	FDR<0.1
parp3	200.913581852474	-1.34488472204072	0.22442043436578	-5.99270171560542	2.06383196467645e-09	1.26828544323382e-06	FDR<0.1
LOC106570398	23.6006314020615	-1.34154997117844	0.426337228171094	-3.14668736983969	0.00165131420573789	0.0683333632206312	FDR<0.1
p38b	31.428280210942	1.33839231715277	0.434981567655863	3.07689432535138	0.00209169439907397	0.0798053255224346	FDR<0.1
LOC106572647	84.9609411703197	-1.32050830766248	0.286752148771414	-4.60505113325283	4.12364525083347e-06	0.000926445633020587	FDR<0.1
LOC106565903	82.8646327418914	-1.31384535008344	0.361756197362658	-3.63185305369162	0.00028139334794862	0.0217756763408832	FDR<0.1
LOC123744267	206.786647714575	1.31071485166478	0.172496078149619	7.5985197212884	2.99537215191638e-14	4.17235371614272e-11	FDR<0.1
LOC106574762	111.241074547713	1.30348508678649	0.391375073902528	3.33052658103394	0.000866818871301874	0.0444995417616249	FDR<0.1
LOC106584280	3812.03342629017	-1.28918787149663	0.307661763561887	-4.19027654451219	2.78614676866865e-05	0.00380482029964462	FDR<0.1
junb	4329.69439998939	-1.28741662015822	0.207185011412691	-6.21385017854317	5.17018266517773e-10	4.00095542986013e-07	FDR<0.1
idd	56.9982272009291	1.28267934911842	0.401454425133356	3.19508085803846	0.00139791669742453	0.0609771847097875	FDR<0.1
tieg3	209.537250829011	-1.27354638204979	0.25740190866575	-4.94769595397041	7.50970892684606e-07	0.000224154083310745	FDR<0.1
dusp2	279.891752279812	-1.27134567663546	0.284263019647419	-4.47242725491466	7.73367128156752e-06	0.00149617896071363	FDR<0.1
LOC106586142	377.551276922592	1.27069603781001	0.292679794297168	4.34159126311204	1.41454499625213e-05	0.00227350024243785	FDR<0.1
phlda1	428.657382795277	-1.25912822543557	0.402456311396037	-3.12860847198027	0.00175636169555507	0.0711190334630381	FDR<0.1
LOC106605534	197.655769239598	-1.25823038266967	0.252873297209496	-4.97573447475269	6.5000698602328e-07	0.000199724205381918	FDR<0.1
LOC106565158	94.2845071288369	1.25777235570968	0.381536562278778	3.29659718113899	0.000978637510739005	0.0489157524330883	FDR<0.1
LOC106597311	67655.2083938487	1.25321799931083	0.318594796877496	3.93357961772586	8.36901001425586e-05	0.00861389631713605	FDR<0.1
cmpk2	165.223617218501	1.24470695501281	0.257111833261513	4.84111111971574	1.29115144247744e-06	0.00035035478232628	FDR<0.1
LOC123725427	173.662137652851	-1.24242192695628	0.317900774024052	-3.90820667477292	9.29837492768032e-05	0.0093855191178238	FDR<0.1
LOC106613700	100.015218724667	-1.23844804746986	0.281115369882479	-4.40547967187849	1.05550050643734e-05	0.00188435410105243	FDR<0.1
LOC106562960	37.3465341784789	-1.23057557154499	0.393545879305727	-3.12689227928369	0.00176664644423127	0.0712592872698228	FDR<0.1
LOC106570576	44.5387862030771	1.22903237020018	0.376922805949807	3.26070046916674	0.00111137374232929	0.0527750976641552	FDR<0.1
rn182	600.821237963447	-1.21821744238666	0.349016618307393	-3.49042818732984	0.0004822472003367	0.0308136789108104	FDR<0.1
LOC106576521	32.2877222444952	-1.21307794207639	0.385668386470746	-3.14539118224668	0.00165864886033759	0.0683657577052595	FDR<0.1
LOC106592182	560.781583657009	-1.20758602421305	0.362010978826147	-3.33577182694501	0.000850629485446002	0.0439966367982717	FDR<0.1
LOC106608136	12256.8347300257	-1.20558681273743	0.300371843981817	-4.0136478731023	5.97875179288128e-05	0.00664468297662029	FDR<0.1
LOC101448041	176.252230153807	1.2002523107958	0.391884631776999	3.06276953335288	0.00219298883320794	0.0821152485323417	FDR<0.1
tri55	121.035610344724	-1.1956288131941	0.310339267429067	-3.85265075573263	0.000116845991828275	0.0111989915287155	FDR<0.1
srk2	859.006887393669	1.18995595048936	0.249560632834517	4.76820377065808	1.85875729509119e-06	0.000479467591649819	FDR<0.1
fosl2	194.498084788339	-1.17624976587647	0.210413381359084	-5.59018517871314	2.26827583239105e-08	1.07712171004497e-05	FDR<0.1
LOC106578729	638.755388820741	1.17556965460314	0.201436075545643	5.8359439907613	5.34868626001891e-09	3.06506905107478e-06	FDR<0.1
LOC106564242	196.274917384353	1.17417183664131	0.280738704057603	4.18243662049671	2.88401430151096e-05	0.00388765127843677	FDR<0.1
htt	67.8915154657283	1.17366885166806	0.329330429703489	3.56380323775354	0.000365519989879393	0.0258012657720947	FDR<0.1
LOC106588860	95.9265847289054	-1.17238265681379	0.359729343160905	-3.25906873904749	0.00111778581169658	0.0528394044108333	FDR<0.1
LOC100194553	3434.1998738928	1.17026222020127	0.267042294033638	4.38231039182824	1.17427349600869e-05	0.00198020343225567	FDR<0.1
LOC106567866	4436.2871518742	-1.15083447148315	0.147235645503743	-7.81627619823823	5.44089213542017e-15	8.744769252113e-12	FDR<0.1
LOC106575072	47.5399389862862	-1.14269708866059	0.366197694472334	-3.12043769228842	0.00180582496654387	0.0722814307489802	FDR<0.1
LOC106561509	1013.70302874116	1.13950992381876	0.210979433734107	5.40104740851122	6.62529119780479e-08	2.66209296705641e-05	FDR<0.1
LOC106605692	661.155568302923	-1.13508483508264	0.249308660028813	-4.55292982984006	5.29039230000113e-06	0.00116355217596025	FDR<0.1
mthfd2	5606.90912180662	-1.13302411378467	0.261078784650011	-4.33977856647198	1.4262636203939e-05	0.0022748360369855	FDR<0.1
tap2b	387.520755074695	1.12740915140132	0.294442237289186	3.82896544252936	0.000128683072974186	0.012003143422869	FDR<0.1
mt2	1013.68189544983	-1.12628798922416	0.22811908273452	-4.93728089611384	7.92193292995975e-07	0.000233127981181097	FDR<0.1
LOC106573347	1006.60575571638	-1.12567756996575	0.260423113960373	-4.32249485403605	1.5427468278024e-05	0.00242362046767694	FDR<0.1
LOC106572532	1560.25283335749	-1.11633747140984	0.224850292675591	-4.96480328366957	6.87707401729401e-07	0.000208245774662813	FDR<0.1
arhgap9	65.69557541895	1.1157471080844	0.330897203969259	3.37188436378583	0.000746557863811224	0.0403064082854566	FDR<0.1
LOC106566109	151.10401424837	1.11189668257448	0.348853458565045	3.18728868891855	0.00143613353914461	0.062254303250804	FDR<0.1
LOC106603679	440.414349859802	-1.11016197314632	0.209428961016784	-5.30089996988215	1.15233216327079e-07	4.22400495076842e-05	FDR<0.1
nf2l2	321.638383542666	-1.10652942993893	0.345644938081294	-3.20134712830275	0.00136786635742309	0.0601688414147327	FDR<0.1
LOC106564897	103.164810318844	1.10343922210118	0.369118103695388	2.9893933975446	0.00279531970729517	0.0970189534289458	FDR<0.1
LOC106583009	57.4126188667268	-1.10266744767772	0.337885727102065	-3.26343304624004	0.00110071188852064	0.0525074753396126	FDR<0.1
LOC106580605	72.2325389185171	-1.09867545652639	0.347206118494939	-3.1643320725133	0.0015543933307176	0.0653858410005175	FDR<0.1
shisa10.1	169.940761446877	1.09580225264985	0.364971029364639	3.00243626064643	0.00267828053077335	0.0937353323450224	FDR<0.1
LOC106602380	300.43462112123	-1.09053287308471	0.355013381304349	-3.07180779799905	0.00212766676968993	0.0808281263380025	FDR<0.1
herc4	646.308132955162	-1.08030073070514	0.276669894467645	-3.90465588163758	9.4359555287575e-05	0.00943324664200283	FDR<0.1
LOC106605348	311.931825067537	-1.07735260179024	0.347165697999508	-3.10328067547667	0.00191388034639316	0.0750255458865642	FDR<0.1
LOC106573200	74.5987719406407	1.07628236628076	0.290120254835511	3.70978016302578	0.000207439292558594	0.0174767603980615	FDR<0.1
LOC106562823	263.892235811109	1.07511784244449	0.342514020977836	3.13890169919221	0.00169582325629274	0.0693395912269678	FDR<0.1
btg2	2706.51892636117	-1.0699766547148	0.135634981496618	-7.88864821529452	3.05477277707356e-15	5.80240203674319e-12	FDR<0.1
LOC106601082	97.8624438038937	1.06743289118519	0.29715103668969	3.59222334566476	0.000327868654055092	0.0238781877627323	FDR<0.1
LOC100192336	640.838790097822	1.06425391825299	0.17400951967806	6.11606721415009	9.5912883944982e-10	6.46452837789178e-07	FDR<0.1
LOC100194637	44001.8174761445	1.06400139240923	0.287889647070387	3.69586542356309	0.000219139034910931	0.0180975928673082	FDR<0.1
nocta	1808.26274359079	-1.06292030327067	0.226649831745479	-4.68970259137144	2.73602427191464e-06	0.000657086105027409	FDR<0.1
LOC123741706	961.19671477851	-1.05756414594307	0.197867882237571	-5.34479943881595	9.05172229471428e-08	3.50234603010667e-05	FDR<0.1
LOC106566540	136.891236236143	-1.05189341656028	0.284147260752225	-3.70193051932154	0.000213965218534822	0.0178823571042663	FDR<0.1
cldn7a	63.0165324304895	-1.04266564004868	0.319762029255476	-3.26075501358428	0.00111115999243861	0.0527750976641552	FDR<0.1
LOC123728759	397.934957603519	-1.0379565511998	0.316033321839085	-3.28432630192173	0.00102226490473428	0.050138973989479	FDR<0.1
LOC106584368	1457.37467180394	-1.03560378648342	0.228333729403424	-4.53548316838332	5.74717617563706e-06	0.00123795359808001	FDR<0.1
si:dkeyp-118h9.7	1803.83454831637	1.03308925826617	0.24396109942131	4.23464749386978	2.2891050082354e-05	0.00327592877000482	FDR<0.1
LOC106565396	2207.6436904685	-1.0237706408013	0.240149167020752	-4.26306138597946	2.01645094375493e-05	0.00298806567509329	FDR<0.1
LOC106581194	268.020327768003	-1.01230806687144	0.173533655652475	-5.83349704162707	5.42775700630645e-09	3.06506905107478e-06	FDR<0.1
LOC106610895	1727.45805492954	-1.0113851834241	0.288997222587064	-3.499636343804	0.000465893275097133	0.0299519202765523	FDR<0.1
dnajb1a	992.421749591133	-1.01087232931963	0.164202706620855	-6.15624644759199	7.44892785169543e-10	5.36682408735601e-07	FDR<0.1
LOC106594036	284.901047127064	-1.01022926698301	0.154884579319053	-6.52246512483336	6.91611476272173e-11	7.22526509261539e-08	FDR<0.1
LOC106567151	698.010452411783	-1.01010345429406	0.335676362591651	-3.00915872209581	0.00261972215397515	0.0923043417962172	FDR<0.1
LOC106578113	318.306300567207	1.00819590849262	0.206661990599789	4.87847768022832	1.06907758979484e-06	0.000293911936331229	FDR<0.1
LOC106603659	192.048513936597	-1.00388734135432	0.313963912680992	-3.197460920849	0.0013864319576207	0.0606027391684665	FDR<0.1
