# Supplementary material for: Transcriptionally distinct B cell profiles in systemic immune tissues and peritoneal cavity of Atlantic salmon (Salmo salar) infected with salmonid alphavirus subtype 3
Source: Front Immunol. 2024 Dec 3;15:1504836. doi: 10.3389/fimmu.2024.1504836 (PMC11649679; doi:10.3389/fimmu.2024.1504836)
Supplement: Supplementary file 6 [file Table6.xlsx]

## Sheet: Venn_613_DEGs_PC_n7
Column1	Column2	Column3	Column4	Column5	Column6	Column7	Column8
Supplementary table 6. Complete list of DEGs in PerC B cells at 6 wpi
	baseMean	log2FoldChange	lfcSE	stat	pvalue	padj	sig
LOC106611881	44.5201657662159	8.81678677646962	2.09353237389318	4.21144038010443	2.53747527658311e-05	0.00187988772941631	FDR<0.1
LOC106613230	43.3225018541471	8.77703457583778	2.16105448575724	4.06145917823181	4.87669464163867e-05	0.00309676939848596	FDR<0.1
vmo1	27.1778558769729	-7.33683353012094	1.01272372859924	-7.24465451231106	4.33542908549047e-13	4.27322510295952e-10	FDR<0.1
LOC106594895	30.078672461966	7.28763127307315	1.24075166365776	5.87356155670111	4.26530545068651e-09	1.16231088817332e-06	FDR<0.1
LOC106599588	14.7251602927266	7.22754479659859	1.5013568093114	4.81400873647985	1.4793233592181e-06	0.000187353410913265	FDR<0.1
LOC106574173	460.859686938712	6.92353744018371	1.01842784481051	6.79826015702851	1.05890114329701e-11	6.85865397672663e-09	FDR<0.1
LOC106591457	13.5736358147895	-6.91196239770973	1.08427375719085	-6.37473917621815	1.83274588494224e-10	7.99006715608473e-08	FDR<0.1
LOC106605684	7.75255886124718	-6.69954372719582	1.27535314006161	-5.25308913801879	1.49569103095493e-07	2.71258525373986e-05	FDR<0.1
LOC106597706	18.6484415686858	6.59317810728329	1.94349017715923	3.39244220771955	0.000692725434409311	0.0211919707372193	FDR<0.1
LOC106588075	8.73964112481809	6.47050416313812	1.34200979690419	4.8215029264798	1.42480630313924e-06	0.000182487903345573	FDR<0.1
LOC106578009	172.744112716032	6.36721039909189	1.94360349385811	3.27598217394268	0.00105295206643364	0.0281461329173797	FDR<0.1
LOC106577029	7.15825143509768	6.19369485994922	1.65214165729861	3.74888850032172	0.000177620026016031	0.00826411343004515	FDR<0.1
LOC106607263	7.09945110432178	6.14941569811182	1.47062951943702	4.18148528697147	2.89610994634744e-05	0.00205814459196541	FDR<0.1
LOC106570835	17.8627794336424	-6.11634470290853	1.0356150353358	-5.90600222497282	3.50509240340627e-09	9.90356260127844e-07	FDR<0.1
LOC106609562	44.8844135575892	5.96869610581463	0.845518598266516	7.05921326633343	1.67447914141883e-12	1.35573007628446e-09	FDR<0.1
LOC106568871	6.11149745629909	5.94988692135817	1.38484945389811	4.29641424532485	1.7358307386682e-05	0.00138676090111404	FDR<0.1
LOC100136357	4.33808468683941	-5.86326927282536	1.38345609007533	-4.23813181703952	2.25387430894167e-05	0.00170887393256547	FDR<0.1
LOC106576254	6.63885320420288	-5.85914006899221	1.25386636799162	-4.67285846288156	2.9703647021438e-06	0.000325487589263082	FDR<0.1
LOC106560455	5.57654515116474	5.83296187259815	1.60884601932412	3.62555633201528	0.000288340030969263	0.0114077984329375	FDR<0.1
LOC106604747	5.48900859962654	5.81185032294207	1.5933695283674	3.64752194608429	0.000264781701694941	0.0108546133407311	FDR<0.1
LOC106571358	5.31005103311075	5.76494497893394	1.50089881474956	3.84099509059568	0.000122536565524716	0.00625654040640834	FDR<0.1
LOC106601823	3.89616335380858	-5.70853394103327	1.46006794693889	-3.90977279721913	9.23829727248774e-05	0.0051711654115382	FDR<0.1
LOC106565999	5.01386126188506	5.66655626150587	1.58335907203266	3.57881946148283	0.000345149787243616	0.0128693185473894	FDR<0.1
i20ra	56.3483342233425	5.66236698685446	1.33197618909643	4.25110225933967	2.12721009633446e-05	0.00164586528614001	FDR<0.1
epha2b	4.75214305557334	5.59724042146104	1.55266642523556	3.60492139875561	0.000312247417132938	0.0121002546092371	FDR<0.1
LOC100136501	4.32257955045153	5.47290421407562	1.4775869693275	3.70394726515929	0.000212270404362879	0.00936219857374799	FDR<0.1
LOC100195755	7.56249314636387	-5.43707304610477	1.39780350581222	-3.88972629092488	0.000100357349107367	0.00542983557103584	FDR<0.1
LOC123723994	4.26539380701811	5.43615492675313	1.67384036546286	3.24771408248952	0.00116336109365174	0.0301383482828304	FDR<0.1
LOC106608737	4.27689763114307	5.43374115356726	1.64309195982808	3.30702193572646	0.000942935078739583	0.0260687051646663	FDR<0.1
LOC106586887	8.24715809168129	5.41453514239467	1.41963710630497	3.8140276260372	0.000136720174720325	0.00682697436323736	FDR<0.1
LOC106563237	4.8787469318338	-5.40013630490752	1.35202900441828	-3.9940979722036	6.49410087007993e-05	0.00389474250594476	FDR<0.1
LOC106609446	22.9633844630502	5.39834727146756	1.0225388100792	5.27935685008321	1.29638112751394e-07	2.42068022103138e-05	FDR<0.1
masp1	4.14872585692398	5.39456084098471	1.72480321576791	3.12763844110932	0.00176216808365968	0.0397891936818376	FDR<0.1
LOC106599922	9.91533616238518	-5.35029787210405	1.10281098495324	-4.85150941104466	1.22525394852401e-06	0.000160557844006007	FDR<0.1
LOC106591998	3.93449702450456	5.33765350216083	1.51819278595086	3.51579427300322	0.000438440577142093	0.0153013655090363	FDR<0.1
LOC106566100	3.80708207207396	5.26897105084773	1.56085883544968	3.37568710967367	0.000736316052485159	0.0220801047544031	FDR<0.1
cac3	10.2326257100152	-5.2518405261043	1.11351949632263	-4.7164333839222	2.40014902846038e-06	0.000272056892375984	FDR<0.1
LOC106564892	239.80703106843	5.24596830221799	0.764851440595896	6.858806852911	6.94380456117696e-12	4.77018331520854e-09	FDR<0.1
prvb	2.82234048694477	-5.24295938181409	1.55712470516048	-3.367077385927	0.000759693669946876	0.0224248118459579	FDR<0.1
LOC106580933	2.78445326562556	-5.2249641004135	1.54033892853012	-3.39208728912634	0.000693623391575505	0.0211919707372193	FDR<0.1
LOC106606900	4.26605023376277	-5.22334267033747	1.35067743274922	-3.8672021488548	0.000110091166076314	0.00580410868593033	FDR<0.1
LOC106609646	3.62353882298587	5.20293521828188	1.60667021791699	3.2383342644064	0.00120229853494141	0.0308676192379635	FDR<0.1
LOC106610721	13.9523065857924	-5.16130042825639	1.01771591483327	-5.07145496403284	3.94785698123813e-07	6.48352495141539e-05	FDR<0.1
LOC106595300	6.76933687960801	5.11698226668845	1.62036871197379	3.15791228803436	0.00158903361174256	0.0371758431147613	FDR<0.1
LOC106563606	2.56505323133754	-5.1068301012287	1.57865916705743	-3.23491619204142	0.001216784407401	0.0311454275173572	FDR<0.1
LOC106587486	8.38913998071389	-5.0956725889577	1.11677587038393	-4.56284266529317	5.04656332157007e-06	0.000503989385462527	FDR<0.1
LOC106564730	10.5921776458938	-5.0724228278737	1.10621874200133	-4.58537053774451	4.53182011049746e-06	0.000462776404977376	FDR<0.1
LOC106598590	667.746334502024	5.07082615385971	1.60496055490285	3.15947089065168	0.00158055888662348	0.0371693671781682	FDR<0.1
LOC106588839	6.52115485036758	5.06971070911858	1.53122769774173	3.3108797056084	0.0009300317980673	0.0258697188493076	FDR<0.1
LOC123725135	5.70609221101017	-5.0476194256786	1.32787486012447	-3.80127644347859	0.000143952585185394	0.00712462548023021	FDR<0.1
LOC106610812	6.3734709122181	5.02825119785065	1.60854127006319	3.12596965426515	0.00177219837943174	0.0399361205384865	FDR<0.1
LOC106569199	36.5408798249618	5.01933433184166	1.4305046242122	3.50878581368158	0.000450157267440539	0.0155528178373524	FDR<0.1
LOC106601716	23.4681573263815	5.00613584410606	1.0991455388553	4.55457049784297	5.24927188887301e-06	0.00051965499441376	FDR<0.1
LOC106561067	3.09931505540839	4.98820040665246	1.65079753066983	3.02169122135072	0.00251366817313071	0.0498913662669606	FDR<0.1
LOC106603674	6.07793802743753	4.96280411485544	1.38840513673456	3.57446395403553	0.000350946154688334	0.0130104409687022	FDR<0.1
LOC100169854	5.98898917275349	4.96074353922673	1.52456770639283	3.25386896129657	0.00113844780509535	0.0296310123323899	FDR<0.1
LOC106580410	3.61037690667329	-4.95412137451347	1.35719555468513	-3.65026348444151	0.000261971438995969	0.0107588632645627	FDR<0.1
LOC106587457	6.03419689916724	4.94021589851846	1.48966669906288	3.31632297454609	0.000912103522366439	0.0255276380889471	FDR<0.1
LOC123742415	21.4856129069293	4.89950314571422	0.92710487109717	5.28473455210732	1.25887161875138e-07	2.37821829975781e-05	FDR<0.1
mlc-2	7.13858769371936	-4.88605308822877	1.17825809372929	-4.14684449377638	3.37088840665392e-05	0.0023298182981355	FDR<0.1
LOC106607717	2.879101868129	4.88301331373098	1.59515713896372	3.06114876989685	0.00220489510410364	0.0457290615617844	FDR<0.1
crtap	90.5798333904218	4.8792362884838	0.57995573917767	8.41311837934763	3.99251666189308e-17	9.05103527251161e-14	FDR<0.1
LOC106609243	10.6063846242898	4.8494972616676	1.23272764624971	3.93395676362178	8.3558820460154e-05	0.00480781334982663	FDR<0.1
LOC106562846	2.81811644894543	4.84513570083054	1.60172888807116	3.02494119754883	0.00248681471168846	0.0495396217170276	FDR<0.1
ston2	5.50251232798467	4.8161696261924	1.5201799204158	3.16815763812686	0.00153408314505483	0.0363402976994703	FDR<0.1
ckmb	8.7033660473127	-4.77860102238448	1.10347979387339	-4.3304834840798	1.48782305646989e-05	0.00121327153561771	FDR<0.1
gpat2	5.27671561452855	4.7598660839937	1.45838185552353	3.26379957757017	0.00109928898859819	0.028877035192956	FDR<0.1
si:dkey-33i11.1	14.9734276961664	4.74871363117855	0.974865874972268	4.8711456140709	1.1095302841267e-06	0.000146262992468335	FDR<0.1
LOC106594447	5.13092261105256	4.72257300553256	1.51870373077949	3.10960782529233	0.00187335894422826	0.0415955409066157	FDR<0.1
LOC106594252	7.40716395861563	-4.72163002985047	1.20283975741269	-3.92540236615284	8.65848842474132e-05	0.00494264325325831	FDR<0.1
LOC106585042	8.88732555965786	4.65649116041515	1.34370647337927	3.4654079984482	0.000529427633117988	0.0173135815445753	FDR<0.1
LOC106606884	4.88994401431555	4.65198662361538	1.41944901054937	3.27731858562141	0.00104798050498455	0.0281156426603548	FDR<0.1
il8	9.25417792443576	4.63234777115197	1.27378638287043	3.63667553166422	0.000276179463364416	0.0111207609848513	FDR<0.1
LOC106602649	8.82536846582412	4.62558096316627	1.28435410716658	3.60148415250589	0.000316405713013176	0.0121781282071455	FDR<0.1
LOC106612591	2.85487999029039	-4.62434222358863	1.50332507304125	-3.07607603073733	0.00209744354203701	0.0447962236420785	FDR<0.1
serinc5	8.91339700155289	4.60616543879572	1.33774088990957	3.44324186659725	0.000574785012505023	0.0185090571498421	FDR<0.1
LOC100136478	7.23288597152804	-4.59693184144806	1.44212832005258	-3.18760250216877	0.00143457600789239	0.034894676071803	FDR<0.1
txndc5	75.1860014818275	4.57821450712889	0.530716414332492	8.62647994953601	6.32690874247446e-18	2.39051701986493e-14	FDR<0.1
LOC100194642	5.73009051193625	-4.56596441492083	1.31592641623086	-3.46977183420247	0.000520900662189372	0.0172643538184694	FDR<0.1
LOC106566470	185.447235433328	4.50839140608305	0.712333376222523	6.32904698357793	2.46679996707886e-10	1.05513877837128e-07	FDR<0.1
LOC106599291	16.6844439361559	4.46197647572812	1.16555356200681	3.82820371467582	0.000129081898348643	0.00650285919014164	FDR<0.1
LOC106579498	11.9522368719645	4.45622399333842	0.98585963566639	4.52014042579829	6.17986256868212e-06	0.00058131736278848	FDR<0.1
LOC106607047	27.5557194176962	4.43236663327675	0.771825944394064	5.74270230933537	9.31774521684025e-09	2.32124487984361e-06	FDR<0.1
hsp90b1	392.2723533405	4.4285187580851	0.433241735923059	10.2218193467667	1.5834073569717e-24	1.79479223912742e-20	FDR<0.1
olfml3b	29.5909167961656	4.35795472897533	0.82153265454946	5.30466403841889	1.12880696187632e-07	2.16864862929968e-05	FDR<0.1
LOC123741806	7.86964572336202	-4.34574327974655	1.37854469731772	-3.15241376518456	0.00161926642385894	0.0376500203373151	FDR<0.1
LOC106610287	81.9894709455307	4.33539305008214	0.606721128845411	7.1456107987081	8.95965874419162e-13	7.81213322041631e-10	FDR<0.1
LOC106612009	5.98858677232553	-4.31073749066093	1.39291489672374	-3.0947601327261	0.00196972122888515	0.0429361348642561	FDR<0.1
LOC106601011	10.9027923777212	4.29369794037	1.0972163455691	3.91326465168815	9.10566439750106e-05	0.00512901349179614	FDR<0.1
LOC100137051	3.44666784928538	-4.28545906570791	1.41647719987444	-3.02543455417976	0.00248276129484813	0.0495023733985989	FDR<0.1
LOC106582747	7.00794009181602	4.25286191640161	1.24144454247718	3.42573652779966	0.000613134825362497	0.0193590062548298	FDR<0.1
LOC123733228	10.3664947965886	4.21847312934394	1.25701255379353	3.3559514712984	0.000790924459744952	0.0230466034735451	FDR<0.1
LOC106576051	6.79920798847878	4.21315907296542	1.24124625248481	3.3942975171375	0.000688048993144842	0.0211069968533066	FDR<0.1
LOC106576430	9.79361689282942	4.18915717436526	1.07878022309305	3.88323505074482	0.00010307583832276	0.00556364108280233	FDR<0.1
LOC106577966	236.941384672628	4.151620863837	0.979453937320091	4.2387096581554	2.24808175760577e-05	0.00170887393256547	FDR<0.1
LOC106565244	22.7183998926067	4.1462345713118	0.810946283420534	5.11283503738765	3.17359425156107e-07	5.32928753206588e-05	FDR<0.1
LOC100194623	4.24626709028025	-4.10640414495413	1.33901366740518	-3.06673803629783	0.00216408424093903	0.0455100090371871	FDR<0.1
LOC106609550	137.506056998934	4.03006209052032	0.511109897718895	7.88492280917793	3.14730005021365e-15	5.09637800988167e-12	FDR<0.1
LOC100136451	11.86375263547	4.01395055743582	1.0344108657634	3.88042188098393	0.000104275433709945	0.00558847300757553	FDR<0.1
LOC100136561	35.6613657848709	-3.98789112642014	0.585438011389301	-6.81180765313904	9.63799176916959e-12	6.4262727472669e-09	FDR<0.1
fkbp14	11.6156509582297	3.97597624632532	1.1900539102826	3.34100515276754	0.000834756738071935	0.024139964237501	FDR<0.1
LOC100136417	32.887645930377	-3.95728632587971	0.540101822835135	-7.32692643973479	2.35490995913705e-13	2.44640197486438e-10	FDR<0.1
LOC106608947	8.25523020781016	3.89737927741957	1.11237206296725	3.50366519186333	0.000458901929880138	0.0157625859854284	FDR<0.1
LOC106607555	247.543151057861	3.89696620760185	0.45971118445212	8.47698802944336	2.31098714455993e-17	6.54875982089671e-14	FDR<0.1
LOC106601218	16.6909226631946	3.89503462096424	0.814379621002816	4.78282427569582	1.72849223287385e-06	0.00021296151586549	FDR<0.1
LOC106609968	19.1308357501549	3.89328819982902	0.996839639165949	3.90563140435158	9.39796718359496e-05	0.00521528445481523	FDR<0.1
LOC106561081	97.8714575256138	3.82795184215702	0.452982636741174	8.45054872234372	2.89936886509243e-17	7.30318801907171e-14	FDR<0.1
rrbp1b	65.7523845273573	3.82495674976035	0.519589592475208	7.3614960829741	1.81860353011382e-13	2.06138710138401e-10	FDR<0.1
LOC106592730	178.349821525629	3.79445071901124	0.897997366483706	4.22545862675432	2.38454634204773e-05	0.00178998892629875	FDR<0.1
jam2b	10.3808830881211	3.78727600176976	1.03642911359668	3.65415825557709	0.000258027087617975	0.0106742227669699	FDR<0.1
LOC106596079	31.5836175755387	3.76497335391462	0.744918880147339	5.05420583939278	4.32185301928525e-07	6.80391721855532e-05	FDR<0.1
LOC100136589	36.6933701052705	3.76038818374774	0.76576132387573	4.91065305402912	9.07735722055881e-07	0.000123966077222933	FDR<0.1
LOC106586873	17.0334780665858	3.73071363933157	0.902323587375351	4.13456291238418	3.5563082533849e-05	0.00240661218221599	FDR<0.1
LOC106607302	33.5462769574407	3.72290776213742	0.663131854238346	5.61412898255875	1.97554817668046e-08	4.66517470472354e-06	FDR<0.1
actn1	23.4051158576379	3.64835638129724	0.754209986306178	4.83732176388362	1.31600300856543e-06	0.000171458552897577	FDR<0.1
cr3l2	47.2043935914415	3.61548231312194	0.586826448724007	6.16107593818143	7.22523305330939e-10	2.77620395455125e-07	FDR<0.1
LOC106561547	74.7061848248684	-3.59067182852272	1.05671294419033	-3.3979633241589	0.000678895208507924	0.0208827060744568	FDR<0.1
crp	73.0266939883355	3.5846625533649	0.587377156757159	6.10282935270312	1.04207083845995e-09	3.57935544058896e-07	FDR<0.1
LOC106591338	17.7347317051676	3.58425479002043	0.843808928492945	4.24770901206504	2.15967649048944e-05	0.00166530156596583	FDR<0.1
LOC106577138	4.08619027368796	-3.58166794580272	1.13736186674515	-3.14910148698107	0.00163773309282781	0.0379625861088001	FDR<0.1
LOC106607138	112.677322459006	3.57497436204632	0.463247083786193	7.71720856357579	1.18905000808853e-14	1.79705091222446e-11	FDR<0.1
LOC106584072	27.0233809189421	3.57202246793597	0.821165121972768	4.34994421019069	1.36172172073431e-05	0.00112665078135207	FDR<0.1
LOC106583419	15.2923351175039	3.56405722265445	0.809468216846016	4.4029612880186	1.0678322575343e-05	0.000916960502966009	FDR<0.1
LOC106584632	67.3972109734921	3.55337121836714	0.503262762800704	7.06066786779991	1.65704229424258e-12	1.35573007628446e-09	FDR<0.1
LOC123739076	13.1296121412129	-3.55180039700923	1.0178176581157	-3.48962347890948	0.000483701535395866	0.0163069860831286	FDR<0.1
LOC106579751	893.064862724512	-3.54823669042921	0.352769743245579	-10.0582228446931	8.45100651891537e-24	6.38614392612705e-20	FDR<0.1
IGHV_A	4322.64237313603	3.54603841486305	0.53832749709726	6.58713967609644	4.48380436154737e-11	2.54119612190697e-08	FDR<0.1
LOC123723813	15.1935956890138	3.53323461124218	0.747961965995056	4.72381587818001	2.31459989949772e-06	0.000266647981889716	FDR<0.1
LOC106597928	50.0761887909851	3.50052108594614	0.715210341942061	4.89439383166766	9.86091925579886e-07	0.000133063714005333	FDR<0.1
LOC106603287	255.547238749679	3.45181364121117	0.813829897895715	4.24144363599369	2.22086665544151e-05	0.00169518677033195	FDR<0.1
LOC106592455	23.0106819998847	3.43627583814333	0.961115834588215	3.57529832979558	0.000349828753912731	0.0130010128708223	FDR<0.1
LOC106563086	72.6448770655013	3.42647414533183	0.690303634300407	4.96372027478085	6.91555257421204e-07	0.00010246769729241	FDR<0.1
mfge8b	7.80036777847988	3.38614601635069	0.996786039374903	3.39706404643687	0.000681130231000389	0.0209230654969903	FDR<0.1
LOC106596747	7.58096344997199	3.35296105041611	1.08504905244918	3.09014697800785	0.00200057469096574	0.0434415979350511	FDR<0.1
LOC106609623	11.8002589900844	3.34895242221108	1.06626000736137	3.14084031951886	0.00168463855504935	0.0386937751195226	FDR<0.1
LOC106567480	9.52430445841453	3.34115242595474	1.03720475194466	3.22130458782645	0.00127608450702005	0.0320263669824576	FDR<0.1
LOC106610661	11.3993889158674	3.33857168329966	0.97111755694994	3.43786564191605	0.000586318540896461	0.018800341332564	FDR<0.1
LOC106588084	11.2542047109685	3.32743349168751	1.05709680681563	3.14770933961194	0.00164555230455827	0.0380659905554449	FDR<0.1
LOC106575941	7.83955988708303	3.32195998269161	1.09219207305138	3.04155291423301	0.00235361193122293	0.0477248501617386	FDR<0.1
LOC106579269	43.360244798809	3.32073762614519	0.691770493423513	4.800345862847	1.58391844488864e-06	0.000199485728586808	FDR<0.1
ifit8	172.508596642888	3.3134908440512	0.739827183126532	4.47873627736722	7.50862289308721e-06	0.000686372907202771	FDR<0.1
LOC106602933	57.4217586928719	3.29271483857053	0.674581641852761	4.88112132658544	1.05484316358244e-06	0.000140666438343611	FDR<0.1
LOC106608246	7.39956330910444	3.27825630095245	1.03204271400534	3.17647347000745	0.00149077424283614	0.0356496330011554	FDR<0.1
LOC106579629	12.1771854567829	3.27776244378674	1.0492238221415	3.12398782282383	0.00178417840455998	0.0400850129894446	FDR<0.1
gzma	18.8699695578759	3.27430761469993	0.91182317619416	3.59094581075083	0.000329480140832273	0.0124896311314635	FDR<0.1
LOC106597339	19.7103488709039	3.26834305142419	0.858318538498805	3.80784394700423	0.000140183686690804	0.00697465982165268	FDR<0.1
LOC106607151	501.069172525337	3.2645770669095	0.643883690945508	5.07013473522779	3.97534172142364e-07	6.48352495141539e-05	FDR<0.1
LOC106604324	12.8056973360476	3.25437254802383	0.869085156909362	3.74459570751043	0.000180684491825392	0.00835464662562272	FDR<0.1
lrp8	23.5793777423336	3.24100609743213	0.622248608108577	5.20853892672204	1.90333424127535e-07	3.37098337888377e-05	FDR<0.1
LOC106583452	4.31826204045673	-3.23583996503049	1.0491357333466	-3.08429106185203	0.00204037871190682	0.0439689975274977	FDR<0.1
LOC106565475	317.988845943697	3.23445302010818	0.709074970285743	4.56151063801442	5.07869025805584e-06	0.000504973281360201	FDR<0.1
LOC106582536	8.6425801069964	3.21843247068759	1.05807155024402	3.04179095444476	0.00235175158203583	0.0477248501617386	FDR<0.1
LOC106612812	19.0014124351659	3.21653942680682	0.85948376437027	3.74240859472608	0.000182264839157191	0.00838122495678198	FDR<0.1
LOC106594314	19.6084247069341	3.20829225260308	0.729470790209403	4.39810928095162	1.09197995853865e-05	0.000930459333812468	FDR<0.1
slc2a12	8.81025996568436	3.20095715681947	0.960885309424879	3.33125829422384	0.000864543427122245	0.0246221099156549	FDR<0.1
pim3	115.908872641646	3.19499777029184	0.512480439576409	6.23437993639847	4.53571041992468e-10	1.90415842999431e-07	FDR<0.1
ccl19a.1	21.2072400673708	3.18771341657971	0.91718490612336	3.47554064103947	0.00050982473688988	0.0169716986568188	FDR<0.1
zmp:0000001301	23.6299490233149	3.17796964712015	0.710393607628658	4.47353356363725	7.69374749494358e-06	0.000700470906467354	FDR<0.1
rcn3	12.4089353920453	3.17286905441174	0.914536219596499	3.46937495358209	0.000521670846431812	0.0172646395454149	FDR<0.1
si:ch211-67e16.3	12.0701747194763	3.16607749958706	0.965893419981368	3.27787459163779	0.0010459185218859	0.028093569776248	FDR<0.1
LOC123729257	178.251576242912	3.16089729319658	0.411363002719345	7.68396105702563	1.54243569901665e-14	2.18543858104421e-11	FDR<0.1
gpr34b	45.344120693446	3.15030092943368	0.532373728594753	5.91746128748533	3.2694878116068e-09	9.50247290886232e-07	FDR<0.1
LOC106581205	12.9210777048915	3.07442620513875	0.895649829924173	3.43262076586229	0.000597777592853056	0.0190152342931922	FDR<0.1
LOC106582897	38.436930708419	3.06480361283815	0.667231520838982	4.59331359073751	4.36262723108016e-06	0.000447514748093155	FDR<0.1
LOC123728255	746.473484193141	3.05443212502023	0.656789120084478	4.65055225736285	3.31047346038221e-06	0.000360809775706081	FDR<0.1
LOC106578962	51.9293249359197	3.04912501761421	0.689873948945474	4.41982919093414	9.87789452596243e-06	0.000863826090322545	FDR<0.1
LOC106600202	6.24927105365982	3.04889774287718	0.997424753546147	3.05676967815108	0.00223736119461253	0.0461099802562418	FDR<0.1
LOC106577768	43.8146051643974	3.04466846250107	0.506280916878295	6.01379266134374	1.81232284532603e-09	5.78667026810438e-07	FDR<0.1
LOC106589909	28.7094201233384	3.03153168525808	0.770444368798468	3.93478336402906	8.3271771775653e-05	0.00480348871794925	FDR<0.1
LOC106607953	8.58249169992601	-3.0308574820106	0.773834776870615	-3.9166726187564	8.97795373143142e-05	0.00510100779678071	FDR<0.1
LOC106573095	30.3914960504418	-3.02716869959589	0.725718820784592	-4.17126938546688	3.02907512244762e-05	0.00212597935064667	FDR<0.1
stat1b	367.413256194927	2.93890321013572	0.704080616805813	4.1741004367775	2.99165764002428e-05	0.00210623846892393	FDR<0.1
LOC123731872	52.4068677280142	2.93390855353644	0.602307664965623	4.8711127621195	1.10971480831732e-06	0.000146262992468335	FDR<0.1
LOC106565178	29.3656702663819	2.91667730366945	0.825664256238263	3.5325221863883	0.000411615685831713	0.014671898738687	FDR<0.1
ccna2	21.8230472044902	2.91336409738298	0.774216092441959	3.76298571655095	0.000167896794519527	0.00794618023331458	FDR<0.1
LOC100380644	31.4739087017993	2.90019280189677	0.489430500601039	5.92564786692947	3.11068528438559e-09	9.15834225935343e-07	FDR<0.1
LOC106604564	435.511476679061	2.89574874556384	0.279470600858332	10.3615505053848	3.70900214518919e-25	8.4083078631439e-21	FDR<0.1
LOC106561056	10.2589020082058	-2.87290060015802	0.769639915489065	-3.73278534849955	0.00018937397050255	0.008672945275339	FDR<0.1
LOC123724054	25.0490902290888	2.8579082121219	0.654502310708064	4.36653647414951	1.26232216615604e-05	0.00105208983480726	FDR<0.1
LOC106607864	25.0389485652792	2.84928410665485	0.811251196930663	3.51220943332349	0.000444397650088984	0.0154516790299344	FDR<0.1
si:ch211-194m7.8	80.8025808103212	2.83781331595007	0.437179454120623	6.49118637484523	8.51630448654053e-11	4.38783233431531e-08	FDR<0.1
IGHV_B	3225.34672836856	2.8262735568755	0.312986281866485	9.03002374423918	1.71634551953295e-19	7.7819105855624e-16	FDR<0.1
ifm5	81.7602713153221	2.81186740155553	0.355929478668996	7.90006889024913	2.78749323052469e-15	4.86095934892266e-12	FDR<0.1
LOC106569013	12.5509452171591	2.80886633897263	0.798967038728657	3.51562230081756	0.000438724639650357	0.0153013655090363	FDR<0.1
LOC106610285	53.4419262906086	2.79847163920896	0.676732103329677	4.13527247405559	3.54533726442688e-05	0.00240637113127418	FDR<0.1
LOC106562005	22.5747169742251	2.78980093308674	0.830721127987849	3.35828816566171	0.000784268073107236	0.0229115428058518	FDR<0.1
LOC106604920	10.6217321312547	2.77242702385942	0.862638826818604	3.21389084013767	0.00130949446149471	0.0327301427145371	FDR<0.1
csrp1	138.727091710618	2.76584844216571	0.458604877184333	6.03100529402786	1.62942849218783e-09	5.43222704674971e-07	FDR<0.1
LOC106583480	13.2227773299428	2.76395771999784	0.768296805863684	3.59751296491559	0.000321274486413455	0.0122614353653081	FDR<0.1
LOC106580299	780.430770356549	2.75514109069506	0.758604274451319	3.63185547917956	0.000281390702570698	0.011230857794503	FDR<0.1
si:ch211-127m7.2	101.776770022437	2.75119656283133	0.521506831182134	5.27547559941834	1.32412229734559e-07	2.44047581144916e-05	FDR<0.1
LOC100136439	10.512193578081	2.74923144484066	0.81177696530456	3.38668324224894	0.00070743015455692	0.0215557010803836	FDR<0.1
LOC106583431	21.7691950942519	2.74227155846389	0.580800370658902	4.72153892628005	2.34066821332393e-06	0.000266647981889716	FDR<0.1
LOC106570861	83.9087765234005	2.72987390547013	0.651514342364598	4.19004422153219	2.78900095102359e-05	0.00200084340378813	FDR<0.1
LOC106568211	107.57596740929	2.72310061978186	0.45269008970476	6.01537493687534	1.79470815844021e-09	5.78667026810438e-07	FDR<0.1
LOC106574762	252.896526526827	2.71893047563714	0.755572326442083	3.59850457790099	0.0003200522180182	0.0122361824520691	FDR<0.1
LOC123725609	32.5943191037374	2.71338953930931	0.814209471765817	3.33254479762394	0.000860556149639975	0.0245702870432471	FDR<0.1
LOC106607483	74.4267035006219	2.69615368231509	0.49132745056619	5.48748839334771	4.0768879512025e-08	8.97311163628744e-06	FDR<0.1
LOC106589055	31.3426165789595	-2.68770314197452	0.556143751424477	-4.83274897019051	1.34660544204813e-06	0.000174443116407036	FDR<0.1
LOC106583358	14.8608307402576	2.68556737854937	0.819779147881898	3.27596449054382	0.00105301799616982	0.0281461329173797	FDR<0.1
nppc	59.9153991864145	2.66426035658205	0.417361054643836	6.38358641022616	1.72987908694935e-10	7.68948213747877e-08	FDR<0.1
LOC106583546	19.6861528329463	2.660020423429	0.648023243091904	4.10482255348942	4.04625344967594e-05	0.0026587990059175	FDR<0.1
LOC106568372	22.388693519319	2.65717520874128	0.573252999170883	4.63525740394634	3.5649359213923e-06	0.000383019418663334	FDR<0.1
cpt1ab	43.4262673622794	2.65706869175923	0.554881619375918	4.78853254275691	1.68005322149064e-06	0.000208994130895159	FDR<0.1
LOC106585119	36.6850397168916	2.65013028963985	0.735653889617716	3.60241456891772	0.000315275030186875	0.0121759538915442	FDR<0.1
LOC106603409	16.2540705240202	-2.62841709454654	0.622839315789001	-4.22005648634578	2.44241113511743e-05	0.00182649140564567	FDR<0.1
LOC106566560	48.1706772131474	2.61644672902492	0.482712960069722	5.42029517634457	5.95007090438072e-08	1.22625552183919e-05	FDR<0.1
cd3e	14.3879446066261	2.59444055557948	0.737467950828493	3.51803838073886	0.000434749478739581	0.0152330304219881	FDR<0.1
tpx2	18.4579631096089	2.5841647801485	0.841441930276701	3.0711148175118	0.00213261125746583	0.0451412672331936	FDR<0.1
LOC123742399	103.56617718518	2.58385061245006	0.443395404963606	5.82741856033024	5.62913044169058e-09	1.48386496643169e-06	FDR<0.1
LOC106612796	15.0196999619126	2.58372320306736	0.720757677848552	3.5847321263087	0.000337424346547331	0.0126436527871537	FDR<0.1
LOC100195918	29.9549031291505	2.58353626219221	0.580984472617145	4.44682497374538	8.71487874434665e-06	0.000780894470886713	FDR<0.1
LOC106563676	20.2042646567716	-2.57807183595739	0.517110001286192	-4.98553853057383	6.17894635036623e-07	9.27660356045049e-05	FDR<0.1
rps6ka1	26.9771401261826	2.57798588711799	0.743865659027849	3.46566057436652	0.000528930572552614	0.0173135815445753	FDR<0.1
eno3	8.56321688314761	-2.57621238860102	0.744100601545697	-3.46218291350596	0.000535812869439443	0.0174524105606209	FDR<0.1
LOC106610175	15.1470849443651	2.56224444105873	0.593666332095222	4.31596724041233	1.58905546382699e-05	0.00127744281436021	FDR<0.1
LOC106569062	57.1976508940468	2.54881326685244	0.515082913811207	4.94835530068982	7.48431982131014e-07	0.000107385778701963	FDR<0.1
LOC106574531	37.6617835735735	2.5403162008484	0.568966130259947	4.46479336070108	8.01460656060195e-06	0.000723869046728471	FDR<0.1
LOC106586170	66.3574113649566	2.5271071793447	0.663691925421501	3.80765093343537	0.000140293113307173	0.00697465982165268	FDR<0.1
LOC106608647	32.9340884698544	2.52444721501779	0.461883538904256	5.4655492183303	4.61475719813479e-08	9.96348054111577e-06	FDR<0.1
LOC106601325	24.1602512642391	2.49010770456096	0.672645561478572	3.70196110279438	0.000213939422461269	0.00939923780464527	FDR<0.1
irf7	53.6126799145358	2.48566274190415	0.382675381453412	6.49548641583249	8.27655557669543e-11	4.3634770912485e-08	FDR<0.1
LOC106578964	113.378009263891	2.48187873682272	0.530647855351772	4.67707296240264	2.90998739773192e-06	0.000323379481895013	FDR<0.1
LOC106611360	368.173315445205	2.4784160381686	0.303545440556329	8.16489298480728	3.21720300461976e-16	6.0778326762275e-13	FDR<0.1
cenpi	24.461415016321	2.46842177091877	0.808884090713592	3.05163842293046	0.00227596080502137	0.0466133244106566	FDR<0.1
LOC106585945	11.9715870884628	2.45592772951657	0.798396154253197	3.07607660236515	0.00209743952086262	0.0447962236420785	FDR<0.1
LOC106588496	17.2153074603786	2.4396202175642	0.664984028499526	3.66868994292836	0.000243796531918817	0.0102729876925643	FDR<0.1
LOC106607826	71.4853344402257	2.43830694120054	0.673820225085333	3.61863127645322	0.000296165255698252	0.0116289538555296	FDR<0.1
atf3	26.5000695994459	2.42514640359224	0.536181725909332	4.52299339273329	6.09711442137948e-06	0.000578332987165995	FDR<0.1
LOC106583055	37.9433981022883	-2.41759407636663	0.775212132831796	-3.11862259886894	0.0018169853230064	0.0406624454812982	FDR<0.1
LOC106602018	732.990185526066	2.40044323209205	0.614273059192226	3.90777879018274	9.31485297210308e-05	0.00518839599207805	FDR<0.1
LOC100194722	61.4327165250862	2.39950385625185	0.585165782885189	4.10055393946819	4.12162349337235e-05	0.00268793344699409	FDR<0.1
LOC106611545	74.9909532804111	2.39794681731921	0.666284252258018	3.59898468137681	0.00031946200457375	0.0122361824520691	FDR<0.1
LOC106592170	133.392241928421	2.39756326469313	0.755552038550571	3.17326026846879	0.00150737329869682	0.0358574529710986	FDR<0.1
LOC106574974	26.7997919661027	2.39678146611467	0.751348500027059	3.18997304982755	0.0014228606181391	0.0346841400142078	FDR<0.1
prss1	184.909112168373	-2.39412278164502	0.278514010773425	-8.59605868658674	8.25006235917013e-18	2.6718416240341e-14	FDR<0.1
LOC100195920	24.0420367345774	-2.38732984395089	0.744463372120059	-3.20677945128761	0.00134229861781274	0.033220425399361	FDR<0.1
LOC106612677	23.5533293538952	2.37994083278389	0.53436975288922	4.45373417921968	8.43895705155891e-06	0.000759171255392224	FDR<0.1
ighd	27939.1414470989	2.37970496207334	0.341966266186221	6.95888804651112	3.42968915660978e-12	2.6810707993222e-09	FDR<0.1
LOC106612687	82.7002221156193	2.35475620435684	0.558121527341806	4.2190743216302	2.45307405656958e-05	0.00182649140564567	FDR<0.1
LOC123743421	29.0100877288315	2.35220554593943	0.728508851593765	3.22879473707627	0.00124313085918432	0.0314528756447641	FDR<0.1
hmmr	16.4356639851848	2.35213825614547	0.741885262968702	3.17048790905111	0.0015218316608594	0.0361634420877177	FDR<0.1
LOC106599303	14.7244042140843	2.33356651319177	0.694359518413611	3.36074677642962	0.000777320557285827	0.0227672571494441	FDR<0.1
LOC106580963	83.179200877064	2.33293111380118	0.499263695035904	4.6727433558601	2.97203047981729e-06	0.000325487589263082	FDR<0.1
bhlhe41	55.373390641523	2.32967571456052	0.495687108942455	4.69989167063648	2.60299533743824e-06	0.000293581613431467	FDR<0.1
LOC106597489	81.0411665131649	2.31745929228235	0.431307827429656	5.37309815611985	7.73951698571042e-08	1.52569434840048e-05	FDR<0.1
apr.03	75.6481033994387	2.31148031853777	0.371502788860417	6.22197299144974	4.90941563942482e-10	2.02357186446838e-07	FDR<0.1
irf-1	2794.62861355404	2.30349912439557	0.344706949341306	6.68248530758454	2.34923521389115e-11	1.40150427102401e-08	FDR<0.1
fpr1	21.0406567968526	2.3025396597094	0.570028400471509	4.03934200086313	5.36013607683894e-05	0.00332915848936818	FDR<0.1
LOC106570620	179.08122535154	2.30026876905159	0.48979004970296	4.69643834219707	2.64737099178283e-06	0.000296132695725985	FDR<0.1
LOC106607153	964.246771087357	2.29431161041576	0.546854351088157	4.19547107168558	2.72305041554695e-05	0.00196597302294425	FDR<0.1
cfd	167.995464736336	2.28280414153257	0.52207912911751	4.37252518673037	1.22817642831642e-05	0.00103121331962715	FDR<0.1
LOC106563818	11.6722681182413	2.27881707356836	0.710545074210651	3.20713935861129	0.00134062035209547	0.0332151512371631	FDR<0.1
LOC106601018	15622.9609985129	2.27597322761333	0.6256860023221	3.63756455980563	0.000275228217933762	0.0111078191027561	FDR<0.1
LOC106610434	14.8019106292466	2.27042518868378	0.680683352482964	3.33550861851084	0.000851435145876408	0.0244470943032513	FDR<0.1
gapdh	39.3507243297247	-2.26857510482592	0.580146677344871	-3.91034749213491	9.21634362757018e-05	0.0051711654115382	FDR<0.1
LOC106605841	12.6656916702303	2.26797280832438	0.739397535175418	3.06732535669911	0.00215983628652023	0.0454628492250822	FDR<0.1
rtp3	296.204094980149	2.25970694743742	0.722596003739427	3.12720653829174	0.00176475903107102	0.0398080469993831	FDR<0.1
LOC106608166	13.4383337778671	2.25293766324323	0.652603999364597	3.45222779118237	0.000555978142154818	0.017980063455991	FDR<0.1
LOC106576980	134.003137879334	2.25124654676462	0.495275686778542	4.54544127010871	5.48202818269446e-06	0.000535114086041926	FDR<0.1
LOC106561622	331.570653400209	-2.24852173472161	0.654699065011076	-3.43443553670504	0.000593789285867937	0.0189861821024346	FDR<0.1
LOC106589785	19.7151836877032	2.24549864946144	0.590549559523621	3.80238815396428	0.000143307968862438	0.00710895329127238	FDR<0.1
spc25	120.922841813359	2.23532561007296	0.579720766700579	3.85586602804499	0.000115320635449973	0.00600992828885263	FDR<0.1
LOC106580961	40.4392383025844	2.23027705155584	0.607439717131218	3.6716022819332	0.000241034577284141	0.0101945034832677	FDR<0.1
LOC106613533	44.321269128612	2.22830366925254	0.58041151537697	3.83917894496853	0.000123446437051841	0.0062606951408618	FDR<0.1
LOC106610870	121.881078827332	2.2226898731774	0.3107901143434	7.1517392947753	8.56851888902528e-13	7.76993292856812e-10	FDR<0.1
LOC106606275	13.5148902417634	-2.22057012637412	0.619905515506789	-3.58211061335492	0.00034082941340461	0.0127501696400701	FDR<0.1
LOC106609424	2351.11247546579	2.20896705563273	0.359280962283334	6.1482997640457	7.83179154393588e-10	2.86986075384095e-07	FDR<0.1
LOC106561604	88.7051575615652	2.20565093898129	0.605592525793594	3.6421369898694	0.000270384112598301	0.0110443384371234	FDR<0.1
LOC106606556	19.3817237818711	2.20417038802458	0.700719704282275	3.14558071444878	0.00165757449868137	0.0382660019196606	FDR<0.1
LOC106571156	193.015154738391	2.19579368953996	0.299732755648142	7.32583826145987	2.37409984327377e-13	2.44640197486438e-10	FDR<0.1
cd9	8861.1131400878	2.18878848701558	0.639330812787257	3.4235617042658	0.000618062182585338	0.0194603745544578	FDR<0.1
LOC106604345	37.1809094431098	2.1753770806017	0.626728606884495	3.47100332856295	0.000518517572103745	0.0172357673894309	FDR<0.1
LOC106605274	29.8377937596624	2.16673618031205	0.513604983680422	4.21868215683095	2.45734397318893e-05	0.00182649140564567	FDR<0.1
LOC106565791	17.9339567360092	2.15792371577767	0.629226036316045	3.42948891373242	0.00060471913690921	0.0191466240694578	FDR<0.1
LOC106599217	58.0442099595107	2.1549657422364	0.36279958460319	5.93982417205186	2.8532793369414e-09	8.74105980654885e-07	FDR<0.1
LOC106589802	23.5268082515587	-2.15301986290664	0.567823341899379	-3.79170721602382	0.000149615237973816	0.00732565322865316	FDR<0.1
papss2b	68.2625145838085	2.14954951332286	0.370289163973941	5.8050564868113	6.43443078113454e-09	1.64272505319436e-06	FDR<0.1
alkbh2	19.3357095709034	2.14720139366156	0.652387579897889	3.29129716724165	0.000997265046524913	0.0272057744942476	FDR<0.1
LOC106568859	152.893046052622	2.14706714874137	0.465457865715372	4.61280667250406	3.97267777079645e-06	0.000411235639561441	FDR<0.1
LOC106606635	23.6395053413429	2.13931693027817	0.678478770011649	3.15310813666497	0.001615419533543	0.0376500203373151	FDR<0.1
LOC106568858	2188.57121236852	2.13806938905677	0.297930883308488	7.17639395189164	7.15741218246324e-13	6.76077225735173e-10	FDR<0.1
LOC106595424	59.9045455923296	2.13680072501302	0.354755521126012	6.02330505873653	1.70890908568306e-09	5.61463318441087e-07	FDR<0.1
LOC106590170	3642.18814794131	2.13073131233704	0.225942908453342	9.43039693930931	4.0853995785491e-21	2.3154002111427e-17	FDR<0.1
LOC106586236	66.6991562482946	2.12871732228977	0.667567996363333	3.18876479083217	0.0014288208411956	0.0347920176905523	FDR<0.1
LOC106580785	27.1887585867395	-2.12187753678268	0.50524089612469	-4.19973433080726	2.67228342252787e-05	0.00194168798681753	FDR<0.1
LOC106607664	71.025869992916	2.11843767797308	0.561495680108384	3.77284768702792	0.000161394824150532	0.00774725534621329	FDR<0.1
LOC106567684	23.2355561639809	-2.09169059135488	0.627232629838638	-3.33479237502837	0.000853631095567754	0.0244641994076536	FDR<0.1
camk1b	19.2787887959686	2.07390035215131	0.600052217339221	3.45619979765677	0.0005478490762686	0.0177933217177782	FDR<0.1
LOC123743208	62.2721680520845	2.07118369995624	0.664748686939956	3.11573943754675	0.00183484321553199	0.0407802898981472	FDR<0.1
LOC106590759	176.924595971438	2.06923939831251	0.3986391398708	5.19075823558911	2.09439426978211e-07	3.65230139199695e-05	FDR<0.1
k2c8	469.017824298344	-2.06920621877968	0.338727215966324	-6.10876871194608	1.00402703742446e-09	3.50173737514039e-07	FDR<0.1
LOC106609316	78.2717881037507	2.06439102077237	0.534523284754028	3.86211616903152	0.000112409088873387	0.00587169134737255	FDR<0.1
LOC106579158	63.5914221944473	2.05969497616386	0.299834281444386	6.86944456865218	6.44523551850203e-12	4.56604653763878e-09	FDR<0.1
LOC106606801	258.716559531447	2.05201470101401	0.3667671332388	5.59487073689874	2.20786202612899e-08	5.05578102346912e-06	FDR<0.1
ncapg	58.2434012747528	2.04548402054725	0.60643188944296	3.37298228565476	0.000743587363583613	0.0221222119848301	FDR<0.1
LOC100136446	62.8092229977179	2.03104124413191	0.593446724619281	3.42244915992232	0.000620597023751001	0.0195022418479573	FDR<0.1
LOC106581943	24.3306408092402	2.02956132549739	0.599845948721417	3.38347092253176	0.0007157578630359	0.02171341640519	FDR<0.1
LOC106576835	37.6350535348996	-2.02882716288162	0.544398160916349	-3.7267340497011	0.000193976945556857	0.00881253979113017	FDR<0.1
LOC106573921	904.481816989179	2.02375250144958	0.627611636990728	3.22452991973359	0.00126179670675628	0.0317479815118368	FDR<0.1
itgae.2	101.504160573469	2.02366656102216	0.522763858207455	3.87109118055955	0.000108349251253014	0.00575240638385441	FDR<0.1
LOC106588537	1562.12017628128	2.02296948040513	0.615482028335887	3.28680511740489	0.00101330932979942	0.0275440317824376	FDR<0.1
LOC106578636	61.0865675987552	-2.00948549545104	0.430034541268775	-4.67284671952686	2.97053460571688e-06	0.000325487589263082	FDR<0.1
LOC106577663	36.4006100003971	2.00610348243594	0.654684616073527	3.0642288411595	0.00218231907660777	0.0455973949001826	FDR<0.1
LOC106587529	37.6850471677741	1.98806028656337	0.543349292945946	3.65889918763758	0.000253300950845122	0.010555758374373	FDR<0.1
itb2	258.364418146016	1.98691582348812	0.398265294767719	4.9889253459731	6.07161029958316e-07	9.17622703277001e-05	FDR<0.1
LOC106604565	237.742313924051	1.98615509579229	0.267797143576868	7.4166403317972	1.20128589660845e-13	1.4333237513744e-10	FDR<0.1
LOC106612603	22.5457300391217	1.98500639088987	0.5955048399765	3.33331697349127	0.000858171130651221	0.0245330889430809	FDR<0.1
LOC106582055	63.5474087920404	1.98500385819868	0.363972319677456	5.45372203017457	4.93262884499913e-08	1.0549310935484e-05	FDR<0.1
ercc6l	29.5306961569975	1.98104889578569	0.646463655005215	3.06443971048876	0.00218078124245082	0.0455973949001826	FDR<0.1
msi2h	67.3171982808232	1.97692665535976	0.371029432295588	5.32822057573266	9.91796324911837e-08	1.92171134066251e-05	FDR<0.1
LOC123731554	115.939624706482	1.97465539933795	0.517073216240617	3.81890869090975	0.000134043363620256	0.0067229271090071	FDR<0.1
LOC106604052	29.1485379736236	-1.95753138359839	0.644373896402572	-3.03788125888859	0.00238247812599832	0.0481379493015881	FDR<0.1
LOC106593077	51.6511654803104	1.95702353941658	0.390449181552943	5.012236244504	5.38010929204647e-07	8.18570990944252e-05	FDR<0.1
LOC106564706	34.1087644234666	-1.9524601543055	0.447017076883112	-4.36775294563531	1.25531373965135e-05	0.00105010931652753	FDR<0.1
LOC106564981	222.7772085958	1.94394938659425	0.318072455328933	6.11165586339101	9.86026342561752e-10	3.49269018529296e-07	FDR<0.1
LOC106573299	22.9601270298941	-1.94328965186713	0.595051501318326	-3.26575035532522	0.00109174451132279	0.0287454681436558	FDR<0.1
LOC106566514	47.4985891038962	1.94326564969119	0.471197747489219	4.12409791864646	3.72190544338717e-05	0.00250372689618953	FDR<0.1
LOC106597452	36.5120034357889	1.93322558440245	0.595312269604145	3.24741431196765	0.00116458725609878	0.0301383482828304	FDR<0.1
rir2	535.611964465533	1.92573861894797	0.426311448301499	4.51721066047009	6.26595608850697e-06	0.000586735055652834	FDR<0.1
sh2d1ab	36.6523824185525	1.92447421066279	0.628901622974809	3.0600560411336	0.00221295579136189	0.0458152582558666	FDR<0.1
LOC123733386	13.8857136870365	1.92297947208389	0.629252117037649	3.05597616601874	0.00224329087299738	0.0461482795742745	FDR<0.1
LOC106596943	61.0681112570026	1.911697002931	0.414118068486695	4.61630908768817	3.90625033593296e-06	0.000408086152606452	FDR<0.1
LOC106567335	83.7037614065483	-1.91016442502163	0.314098143519986	-6.08142539021434	1.19118793155055e-09	4.03048215048521e-07	FDR<0.1
LOC106597144	1791.55123168919	1.90866626443271	0.572408098791411	3.33445013874313	0.000854682220152696	0.0244641994076536	FDR<0.1
LOC106576501	89.6307993253693	1.90537649621798	0.294372277238813	6.47267641535492	9.62820027095312e-11	4.85047333650016e-08	FDR<0.1
LOC106567757	831.152138250294	1.90003575418381	0.38796181524678	4.89748134871267	9.70728447983647e-07	0.000131774933627481	FDR<0.1
LOC106561394	40.1495328014899	1.88567476787502	0.607597479664908	3.10349339979978	0.0019125050074833	0.0420121012787271	FDR<0.1
LOC106579526	24.5672883893114	1.88197873494722	0.595377038019226	3.16098642501972	0.00157235826223373	0.0370533906495205	FDR<0.1
LOC106573105	40.2758455324661	1.8772013382601	0.564842686394841	3.32340558437874	0.00088925519496228	0.0250738995892971	FDR<0.1
esco2	88.0693929640088	1.87659082389845	0.609106097402009	3.08089318413095	0.00206380671347612	0.0443473916535581	FDR<0.1
pstpip2	186.571754361345	-1.87537119326168	0.250107734380833	-7.49825349425658	6.46737373994345e-14	8.62443309908929e-11	FDR<0.1
LOC106585063	69.7628310277148	1.86577484957706	0.609433455052302	3.0614906912469	0.00220237839992039	0.0457226352942718	FDR<0.1
LOC106586142	658.718856361327	1.84967845211484	0.399691175251438	4.62776905432361	3.69625866974577e-06	0.00038974039089831	FDR<0.1
LOC106565430	52.9763542758877	-1.84779440732109	0.417444280905483	-4.42644561643777	9.57985202682326e-06	0.000841764517240633	FDR<0.1
tisd	43.9631629863762	1.84432844028642	0.48829260015119	3.77709684667628	0.00015866704625378	0.00763690432818088	FDR<0.1
LOC106607886	98.8406361671205	1.84414716824367	0.527657141266826	3.49497244331072	0.000474110702635956	0.0160802494506295	FDR<0.1
LOC106583094	165.164470271412	1.83727492220248	0.335183599921174	5.48139862044132	4.21976505200689e-08	9.19827632009579e-06	FDR<0.1
actr3b	15.5988427744054	1.83579921654222	0.536516277078941	3.42170274224898	0.000622303093471178	0.0195126018381627	FDR<0.1
spc24	45.6948160785905	1.83138549234258	0.57818313276512	3.16748342966026	0.00153764472664005	0.0363675799055779	FDR<0.1
LOC106594600	138.315592086285	1.82859676063832	0.27865472779297	6.56223124266134	5.3008524875336e-11	2.86119823553302e-08	FDR<0.1
LOC100195200	172.832337915749	1.82829114677057	0.264831984116909	6.90358890323263	5.0704898406638e-12	3.70800015122091e-09	FDR<0.1
LOC106588466	28.432896599088	1.82000828713102	0.439115073238992	4.14471831655951	3.40231677907023e-05	0.00234287749487508	FDR<0.1
LOC106565509	51.4980926999471	1.81472217030104	0.486321455598448	3.73152808581705	0.000190321786188891	0.00869878002601242	FDR<0.1
p38b	42.864027826336	1.81379982514088	0.423976934435465	4.27806250251797	1.88527090686003e-05	0.00147886129614245	FDR<0.1
LOC106567195	15.2179917389178	1.79815212483495	0.516376235089894	3.4822518982151	0.000497215729543901	0.016674379569172	FDR<0.1
LOC106585785	25.3466718471393	1.79265889682633	0.588784900860585	3.04467538859459	0.00232931570193474	0.0473592708187091	FDR<0.1
LOC106601756	93.5586571192021	1.79131868904685	0.374905488003229	4.77805405993796	1.76999798992344e-06	0.0002157304001697	FDR<0.1
LOC100192336	995.430925905933	1.78064822174079	0.306648087787872	5.80681338855299	6.36730351417256e-09	1.64272505319436e-06	FDR<0.1
rnf144aa	21.9242598951815	1.77823164901487	0.479057119578529	3.7119407610085	0.000205676130619903	0.00914250564932	FDR<0.1
LOC106593289	33.946822573177	1.77168760998494	0.540916100138023	3.27534641607611	0.00105532478957974	0.0281461329173797	FDR<0.1
cmpk2	523.906481189966	1.76472255410443	0.365763577351628	4.82476294354457	1.40169883551161e-06	0.00018054836705141	FDR<0.1
LOC106583600	63.8230587009668	-1.76239679723697	0.370340623095987	-4.75885357243184	1.94695606893959e-06	0.000231086356454767	FDR<0.1
LOC106603526	98.820332330767	-1.76194268640089	0.397888532795608	-4.42823188198286	9.50087281857833e-06	0.000838073100378097	FDR<0.1
LOC106583652	103.632937383542	1.76036454065877	0.338335568270984	5.20301353373773	1.96082583799749e-07	3.44588540677544e-05	FDR<0.1
LOC123723800	59.2140700933519	1.75623648565044	0.482696268666227	3.63838836066254	0.000274349506344163	0.0111078191027561	FDR<0.1
LOC106578808	32.8743909347451	1.75586846536904	0.534392361554742	3.28572897310991	0.00101718831436204	0.0275590700822966	FDR<0.1
LOC106604105	2471.0870639843	1.75060391790846	0.259637619512712	6.74248947896685	1.55695520279319e-11	9.53950660738424e-09	FDR<0.1
LOC106607156	12.6891342951981	-1.74921599967576	0.575323950974582	-3.04040184093264	0.00236262690986917	0.0478648365028901	FDR<0.1
foxd1	28.7169313528143	-1.74672000009832	0.528944060363359	-3.30227736917663	0.000959031849014528	0.0263956018488706	FDR<0.1
LOC100195531	71.0344809105812	-1.74514587560192	0.292656453700185	-5.96312110509531	2.47464869470435e-09	7.68497067245856e-07	FDR<0.1
LOC123731755	27.2184764195384	1.7415569117719	0.567650003126973	3.06801180688507	0.00215488103856042	0.0454429331573625	FDR<0.1
LOC106602554	46.5217469770156	1.73629483153284	0.434469360061372	3.9963573755525	6.43246056343408e-05	0.00386800745286607	FDR<0.1
tbb5	19.6336607442857	1.73092745942946	0.558537271901518	3.09903662030752	0.00194151020810219	0.042542090073607	FDR<0.1
LOC106578671	21.0586577714491	-1.72953550595074	0.460430013388361	-3.756348317137	0.000172410688678274	0.00810902554426652	FDR<0.1
LOC106568750	19.6278270554996	1.72141227924255	0.491600321049794	3.50165003059099	0.000462386552984385	0.0158342947978188	FDR<0.1
LOC106575419	108.146914649465	-1.71980496381744	0.206673121179487	-8.32137703249691	8.69471913988066e-17	1.79190257182813e-13	FDR<0.1
LOC106583223	196.619633493625	1.71605556686137	0.378511803283008	4.53369102885889	5.79617968508274e-06	0.000556777090935702	FDR<0.1
fam83c	58.8896137574721	-1.7107826495433	0.438061939911284	-3.90534418463692	9.40913692994896e-05	0.00521528445481523	FDR<0.1
LOC106563497	252.388266117455	1.71075355999543	0.40083995424581	4.26792175249657	1.973025057396e-05	0.00153706110141468	FDR<0.1
si:dkey-220k22.3	82.8520861146085	-1.70744527503514	0.34296338675517	-4.97850598919477	6.40769610485809e-07	9.55674149323243e-05	FDR<0.1
LOC106606747	39.8342261123134	1.70743697624017	0.522294397309582	3.26910835160292	0.00107886979217219	0.0284726172159995	FDR<0.1
LOC106582899	50.0635738684414	1.69722428620847	0.320109212638839	5.30201637190414	1.1453056727189e-07	2.18185542861659e-05	FDR<0.1
enc1	271.90517843249	-1.69677959151993	0.383957119146281	-4.41919033899588	9.90713645716196e-06	0.000863826090322545	FDR<0.1
LOC106601465	268.270577634823	1.68890579913598	0.330106308017934	5.11624818464306	3.11672906154041e-07	5.27285431530754e-05	FDR<0.1
LOC106596969	997.611315052347	1.68534723548072	0.379532345123387	4.4405892070485	8.97129054894612e-06	0.000800705341514207	FDR<0.1
LOC106602568	36.809058467642	1.68299803533659	0.528379791407731	3.18520515489943	0.00144651421884899	0.0350321457812769	FDR<0.1
tm149	598.596441577373	-1.67488311925507	0.338065249300777	-4.95431909289478	7.25840101203173e-07	0.000105581234725014	FDR<0.1
LOC106590330	48.8303387569732	1.6725351545487	0.541684870368431	3.08765344214083	0.00201743589924353	0.0437239692503355	FDR<0.1
LOC106604776	36.1544256996016	-1.67012851959481	0.49537220949356	-3.37146187773079	0.00074770386120979	0.0222155262563905	FDR<0.1
LOC106611428	24.9520661789899	1.66505286019785	0.433322569515476	3.8425251240886	0.000121774943949265	0.00624578728355168	FDR<0.1
LOC106560862	92.0172406125337	1.66431563493567	0.404964186711409	4.10978474035216	3.96028113572153e-05	0.00261748027250166	FDR<0.1
ppib	13807.9699182603	1.65775317955605	0.33027577775541	5.01929990392369	5.1860132530846e-07	7.99774969030122e-05	FDR<0.1
LOC106577071	251.688982010299	-1.65746058108639	0.350878056785536	-4.72375102698275	2.31533849434657e-06	0.000266647981889716	FDR<0.1
LOC106561271	87.7380354781199	-1.65284406435723	0.370153614956356	-4.4652922396884	7.99595324193446e-06	0.000723869046728471	FDR<0.1
LOC106579946	51.2023724798745	1.65270385094112	0.364428866092362	4.53505198054824	5.75893003801224e-06	0.00055555295302867	FDR<0.1
gnds	62.8510106462845	-1.64072648141505	0.444449817277517	-3.69158995601651	0.000222856547914232	0.00964152278857945	FDR<0.1
LOC106576335	47.1453594064142	1.63876677740482	0.359027271605783	4.56446322329577	5.00773974083662e-06	0.000502325043914894	FDR<0.1
LOC106610286	142.956044380274	1.63872739831643	0.420164830019741	3.90020125730046	9.61127576808655e-05	0.00524230694469962	FDR<0.1
LOC106598932	1608.94268923347	-1.63813524403913	0.346922632108897	-4.72190365350659	2.33647365593855e-06	0.000266647981889716	FDR<0.1
LOC106602606	23.2990465373456	1.63717126390604	0.526615616559563	3.10885437580043	0.00187814263233076	0.0416202282257461	FDR<0.1
LOC106582613	266.247003176655	-1.63439471493217	0.461153817743364	-3.54414221903227	0.000393892709275094	0.0142417029015413	FDR<0.1
LOC106579126	27.5559379196866	-1.62684143227781	0.47259150668008	-3.44238398126587	0.000576611142571148	0.0185415242582808	FDR<0.1
LOC106579922	21.0573420103597	1.626448430329	0.517889557327622	3.14053142666496	0.00168641612861955	0.0386953984168068	FDR<0.1
LOC100195363	15.0768589251636	-1.6218482807403	0.516919505632004	-3.13752579090118	0.00170380283772377	0.0389835991835563	FDR<0.1
LOC106564993	30.7566805317352	1.61709196644499	0.459328369548801	3.52055756545903	0.000430640505609129	0.015121147130835	FDR<0.1
LOC106569413	165.169245444838	1.60111796674681	0.350609388508495	4.56667168428667	4.95529206408689e-06	0.00049927320485711	FDR<0.1
LOC106612398	135.441429547995	1.60013953170382	0.272505231373455	5.87195894786661	4.30675406292718e-09	1.16231088817332e-06	FDR<0.1
LOC106598058	25.3560365206956	1.59379195477208	0.515086675138841	3.09422089853611	0.00197330502620426	0.0429729346244481	FDR<0.1
LOC106571238	20.8045504971657	-1.59179756590777	0.481184043909419	-3.30808468413683	0.000939363997787808	0.0260334741196205	FDR<0.1
LOC106603519	483.180772797462	1.58916151435142	0.360221186510016	4.41162700547385	1.02596744696488e-05	0.00088773595506465	FDR<0.1
incenp	132.547058488704	1.58855105201563	0.505257720228997	3.14404112676528	0.00166632019372018	0.0383507398899862	FDR<0.1
LOC106586857	127.282933630151	1.58563851849153	0.501425075105681	3.16226410926366	0.00156547511063492	0.0369680424563475	FDR<0.1
LOC106576686	34.2729081192119	1.58208502119972	0.523511527118799	3.02206339162556	0.00251057966260501	0.0498913662669606	FDR<0.1
arsh	40.5200475501359	1.5798950379417	0.375766901112387	4.20445503120343	2.61711962462231e-05	0.00192006802233618	FDR<0.1
LOC106573048	60.707567259577	1.57950373092371	0.391370868347621	4.03582345715312	5.44111201446471e-05	0.00336103567759986	FDR<0.1
LOC106586898	762.950876806392	1.57593216525709	0.245267669005917	6.42535631232777	1.31560985345501e-10	6.21351570371355e-08	FDR<0.1
LOC123744267	218.387553622282	1.54899809232462	0.22856637205833	6.77701657673998	1.22682816256875e-11	7.72560956817597e-09	FDR<0.1
LOC106605692	484.004554787003	-1.54297122203587	0.426516629938807	-3.61761092939622	0.000297334908687582	0.0116417657684758	FDR<0.1
LOC106602277	323.132140682673	1.51423009223117	0.275688824987397	5.49253344708619	3.96208483266288e-08	8.80592776043798e-06	FDR<0.1
LOC106570436	42.1453446175933	-1.5141592663331	0.493146208137656	-3.07040638526099	0.00213767688445823	0.0451724136345485	FDR<0.1
LOC106610954	333.210733570236	1.50875236017921	0.269116443259007	5.60631800089278	2.06676083607008e-08	4.78096613813355e-06	FDR<0.1
ddost	780.007793105013	1.50246977832215	0.319939808720814	4.69610138334875	2.65173962207212e-06	0.000296132695725985	FDR<0.1
LOC106609985	94.2357078191603	1.50027794145301	0.444302409684532	3.37670448944505	0.000733598189764748	0.0220801047544031	FDR<0.1
ddx58	514.286734719071	1.49932225473581	0.394479500119271	3.8007608868965	0.000144252452378724	0.00712462548023021	FDR<0.1
picalma	24.4847686482375	1.48726199297551	0.447612652190948	3.32265405299815	0.00089165421002199	0.0251103117281969	FDR<0.1
LOC106596145	52.8730631382037	-1.48687798977464	0.450873314417708	-3.29777332618345	0.000974547729933533	0.0266823635719725	FDR<0.1
kcnk1b	41.0578747675386	1.4859914357633	0.416136749754382	3.57092094519501	0.0003557282592321	0.0131127798972223	FDR<0.1
LOC106564490	30.7576404500527	-1.47836749817265	0.420790096307374	-3.51331343381417	0.000442555085407177	0.0154112500555771	FDR<0.1
bcl7b	90.898962308789	-1.47197910572442	0.270183267143937	-5.44807649002273	5.09174620274119e-08	1.0787839851976e-05	FDR<0.1
tap2b	519.951485055437	1.46863202087946	0.309248792713331	4.74903073345497	2.04393882866603e-06	0.000241333818988848	FDR<0.1
LOC106599333	148.954851154337	1.46359449233617	0.368997792500938	3.9664044665862	7.29650019111959e-05	0.00430759529512191	FDR<0.1
LOC106592550	348.955772689425	-1.46166391344454	0.394706375132649	-3.70316773564482	0.000212923997942268	0.00937279035602176	FDR<0.1
LOC106598261	130.417723582016	1.46129595099519	0.21135867295139	6.91382061871326	4.7177167276452e-12	3.56502127385723e-09	FDR<0.1
LOC106607432	129.016410124926	-1.46113655055258	0.466263407370178	-3.13371482182935	0.00172608519974046	0.0393205422667692	FDR<0.1
LOC106611287	13685.2549036078	1.4570757213806	0.251017697222612	5.80467328599711	6.44916319957203e-09	1.64272505319436e-06	FDR<0.1
LOC106566436	32.18751766315	1.45279758919236	0.452711548764087	3.20910211625599	0.00133150193221027	0.0330614992368091	FDR<0.1
LOC106568448	23.4442569302545	-1.45235013687161	0.476090054402899	-3.05057861100062	0.00228400880967636	0.0466472790228496	FDR<0.1
LOC106566727	21.946353288121	1.45202725080242	0.42291489751937	3.43337929053662	0.000596107566113858	0.0190152342931922	FDR<0.1
ddt4l	222.219559473693	1.44868587832651	0.409677510874398	3.53616159020907	0.000405986280231207	0.0145628306532302	FDR<0.1
LOC106613502	195.560912414014	1.44496336986766	0.40248626933977	3.59009357570868	0.000330559271234146	0.0124896311314635	FDR<0.1
LOC106567257	1509.2162107162	1.43895552900779	0.301077781014021	4.77934812778756	1.75864456691166e-06	0.00021550525584804	FDR<0.1
arhgap9	118.086336048639	1.42856357308131	0.273539787654497	5.22250742873902	1.76516473524281e-07	3.17589559904401e-05	FDR<0.1
LOC106609467	152.025726564269	1.42511442536316	0.275200037430727	5.17846741108054	2.2371614418448e-07	3.8714847241696e-05	FDR<0.1
LOC106566156	43.9757789802093	1.42124546822308	0.428022982281804	3.32048868181417	0.000898600026316944	0.0252745193506267	FDR<0.1
timm21	104.426234242556	-1.41824108036089	0.239136132060927	-5.93068503759001	3.01673400107449e-09	8.99859997425772e-07	FDR<0.1
LOC106580306	29.0010529837147	1.41684730413221	0.442688863318486	3.20054878614121	0.00137166146311164	0.0336532092735291	FDR<0.1
LOC106566540	91.8113124910948	-1.41512462180154	0.311375154875861	-4.54475766496439	5.49984923016184e-06	0.000535114086041926	FDR<0.1
LOC106569017	61.6472244612829	1.4149949985679	0.368690634026372	3.83789244417498	0.000124094811241448	0.00627952984563307	FDR<0.1
helz2a	1042.17417192355	1.41282557892057	0.285191697435373	4.95395059402361	7.27216782415741e-07	0.000105581234725014	FDR<0.1
LOC106607336	128.384389409511	1.40531852658252	0.363450627543448	3.86660090830225	0.000110362810930204	0.00580493021760494	FDR<0.1
LOC106606055	120.426924905779	-1.40112620043592	0.364295432600808	-3.84612617960342	0.000119999982837919	0.00618242921329091	FDR<0.1
LOC106605567	43.8035051105968	1.39999917870307	0.436096048587421	3.21030007778761	0.00132596469706383	0.0329601093009177	FDR<0.1
LOC106607252	2916.46336970319	1.39907595317249	0.332867535788463	4.2031012422359	2.63282758128637e-05	0.00192536133121813	FDR<0.1
LOC100195685	132.026278514304	1.39720568765526	0.350652617087448	3.98458650975024	6.75977280504526e-05	0.00403273814448358	FDR<0.1
LOC106592621	404.14666535442	-1.3933309349231	0.337779381673886	-4.12497331251648	3.70777747728195e-05	0.00250164629196374	FDR<0.1
LOC106600212	1584.05458837885	1.39241256818728	0.256633616939062	5.42568267086345	5.77334503820174e-08	1.20074983500948e-05	FDR<0.1
LOC106606373	11894.6309356522	1.38931287993325	0.264345350629933	5.25567359752129	1.47483660251525e-07	2.69633433701779e-05	FDR<0.1
iqcd	36.8741074933414	1.37396469711157	0.432106009453669	3.1796935637362	0.00147430868318933	0.0354211363983216	FDR<0.1
LOC106590349	214.173578548232	-1.37250788202015	0.238292712039538	-5.75975601718116	8.42356051642469e-09	2.12180129897053e-06	FDR<0.1
LOC106563448	26.3303110040133	1.37123098942139	0.451268364737614	3.03861537074216	0.00237668081709894	0.0481065661818152	FDR<0.1
LOC106565765	896.310602631531	1.37072856262856	0.308813825721507	4.43868910151937	9.05084435004347e-06	0.000804637809472492	FDR<0.1
LOC106597047	85.6643106051067	1.36637363450449	0.438228795336971	3.11794580603456	0.00182116287676892	0.0407157420279601	FDR<0.1
mmp25b	81.7810866003025	1.35609056940774	0.339858578931959	3.99016135967318	6.60283597692877e-05	0.00394950637459037	FDR<0.1
LOC106609124	265.094376029921	1.35315049441622	0.365232436324587	3.70490230285477	0.000211472224686024	0.0093451760889516	FDR<0.1
LOC106560797	467.341605677487	1.35271612263931	0.342147538089529	3.95360472325055	7.69825471099462e-05	0.00452122886783026	FDR<0.1
LOC106604170	11727.9030282606	1.35073817399522	0.210050968638025	6.43052580406287	1.27163289961887e-10	6.1335995392255e-08	FDR<0.1
LOC123741709	88.3851720365686	1.34890134222918	0.368336441653217	3.66214468537204	0.000250112523921183	0.0104420827206137	FDR<0.1
LOC106564663	274.607913391203	1.34451484376311	0.398220623264574	3.37630641211122	0.000734660515377304	0.0220801047544031	FDR<0.1
LOC106577240	45.7336925294964	1.34403943554501	0.44065808265607	3.05007326189003	0.00228785550366439	0.0466837842196864	FDR<0.1
LOC123739479	492.928211358295	1.34008571658347	0.208867384381144	6.41596446737736	1.39934085044655e-10	6.47409328155577e-08	FDR<0.1
LOC106573720	67.64750109585	1.33546042461773	0.372309314609936	3.58696484942064	0.000334549401191487	0.0125983968854003	FDR<0.1
lg3bp	4584.7239463958	1.33518450501764	0.227542540409691	5.8678456459774	4.41493959762534e-09	1.17749036091961e-06	FDR<0.1
LOC106582458	331.771489978302	-1.33505377277042	0.178238646909303	-7.4902598057186	6.87374116808712e-14	8.65709512669639e-11	FDR<0.1
LOC106605691	1123.54446462991	-1.33400091751521	0.329788687074421	-4.04501721799261	5.23192787448114e-05	0.00326743264227238	FDR<0.1
tri55	81.5567366730072	-1.32972738910461	0.337326573420493	-3.94195860593242	8.08189269057864e-05	0.0046858441763534	FDR<0.1
LOC106610968	63.2727832726596	1.32117600765524	0.437262135757407	3.02147361871788	0.00251547559078677	0.0498913662669606	FDR<0.1
LOC106607554	162.017883672566	1.32107168518211	0.200234712863328	6.59761569955067	4.17822601598446e-11	2.42872778929148e-08	FDR<0.1
LOC106570576	57.3753225528138	1.31876035795991	0.309474974316428	4.26128271235114	2.03256914298801e-05	0.00157802542710747	FDR<0.1
LOC100136587	574.51770080013	1.30790027107444	0.360115957451386	3.63188646326787	0.000281356911575811	0.011230857794503	FDR<0.1
pkhf1	660.607380256859	1.30714171852715	0.341970101167472	3.82238597486921	0.000132166599139477	0.00664349623612406	FDR<0.1
LOC106565405	69.8587841110125	-1.30633264316886	0.27418969860709	-4.76433888583401	1.8947383812728e-06	0.000227268355044733	FDR<0.1
LOC123741662	810.996726369476	-1.30572511700093	0.212383599977195	-6.14795642008676	7.84875900918125e-10	2.86986075384095e-07	FDR<0.1
arap2	48.6306512084754	1.30484088386379	0.419665009391675	3.10924393185703	0.00187566792248277	0.0416060585153468	FDR<0.1
LOC106568832	1717.79010858821	1.30199534564397	0.212198761269221	6.1357349018268	8.47664100046495e-10	3.05024526159588e-07	FDR<0.1
LOC100286404	5723.74733812306	1.29259043988118	0.218918519388047	5.90443624182375	3.53854684915551e-09	9.90356260127844e-07	FDR<0.1
LOC106576262	44.3911476884578	1.29220584852134	0.426196739144318	3.03194682135702	0.00242982006732099	0.0487900982516979	FDR<0.1
LOC106572184	55.2743821740618	1.2909389496867	0.395162511136297	3.26685582084845	0.00108749049726542	0.0286667553174502	FDR<0.1
LOC106587103	261.996036652359	1.29035731103847	0.4195025895529	3.07592215917835	0.00209852622443261	0.0447962236420785	FDR<0.1
LOC106565406	954.714333856988	-1.28936121045723	0.329511741572316	-3.91294466262368	9.11774343711444e-05	0.00512901349179614	FDR<0.1
tapbp	1179.53178446931	1.28840184394202	0.240506556510175	5.35703418084369	8.45991208791348e-08	1.65332937097413e-05	FDR<0.1
LOC100136378	231.206336953016	1.28677892542967	0.385606200303903	3.33702861731875	0.000846792287032175	0.0244233856832308	FDR<0.1
LOC106561138	959.414470742947	1.28650880070327	0.279216922246384	4.60756028092035	4.07421110007526e-06	0.000419828934721391	FDR<0.1
LOC106608992	54.3815818918861	1.28484548024389	0.318583083420565	4.03299970120431	5.50693497278164e-05	0.00339245151719999	FDR<0.1
otc	271.645947718235	-1.27560121991317	0.225740591739284	-5.6507392404925	1.59759285677291e-08	3.84383253554426e-06	FDR<0.1
pkdc	145.033388921147	-1.27548363702745	0.227294850495279	-5.61158175932343	2.00485524624534e-08	4.685574065194e-06	FDR<0.1
LOC106580656	434.977316185628	1.27142469603092	0.339390642473762	3.74619844190079	0.000179534589664019	0.0083232088909679	FDR<0.1
pdia4	1685.75076825669	1.26756430247179	0.308038536084431	4.11495366321428	3.87257201240238e-05	0.0025864575924295	FDR<0.1
LOC106590411	236.03284390868	1.26714393026602	0.22430001852949	5.64932601688313	1.61078116840187e-08	3.84383253554426e-06	FDR<0.1
rhob	4430.56218563278	1.26354922685506	0.251365800650181	5.02673483658785	4.98901440539084e-07	7.74664086097332e-05	FDR<0.1
glipr1a	87.4572706931989	1.2624695837643	0.343665534551866	3.67354144316665	0.000239211858241233	0.0101553049182186	FDR<0.1
jun	5583.398498679	1.25617284055476	0.341340965648828	3.68011158041637	0.000233131919826009	0.00997188796689739	FDR<0.1
gyar	168.586665674917	1.2560492057328	0.271317207430103	4.62944911467283	3.66639805756108e-06	0.00038974039089831	FDR<0.1
txk	115.073511403961	1.25413992953836	0.25352914579501	4.94672880944581	7.5471004004648e-07	0.000107605513256942	FDR<0.1
LOC106565693	261.520712709466	1.25012122727	0.350276537120484	3.56895508202424	0.000358407861908657	0.0131474210832836	FDR<0.1
LOC106580335	1669.47486530304	-1.24961422056201	0.317804201554975	-3.93202548754173	8.42331324000619e-05	0.00483434205445418	FDR<0.1
LOC106608436	255.746977296329	1.24365307618253	0.333625166331863	3.72769563476351	0.000193238548119603	0.00881253979113017	FDR<0.1
LOC106584280	3180.32763672442	1.24361281322044	0.245718340009911	5.06113142865234	4.16775782518582e-07	6.6599074308273e-05	FDR<0.1
dusp1	781.498884944125	1.24219748422597	0.28495016804575	4.35934989175556	1.30449397855627e-05	0.0010832556224861	FDR<0.1
LOC106574821	28.5332530747622	1.2392416659135	0.404207386407587	3.0658560619768	0.00217047774870554	0.0455177896051383	FDR<0.1
tmem263	28.3541086233244	1.23698141893646	0.392348041723016	3.15276562488804	0.00161731603195778	0.0376500203373151	FDR<0.1
LOC106591927	117.658759838338	1.23267298836637	0.381356444350121	3.2323381619183	0.00122781662400364	0.0313107314554245	FDR<0.1
arg2	417.353734745665	1.23193151859239	0.250667580436245	4.91460250443403	8.89627704064639e-07	0.000122229454855426	FDR<0.1
LOC106569802	591.311612986364	1.23056964613953	0.28497012999448	4.31824081409292	1.57277774511964e-05	0.00126968152001447	FDR<0.1
dusp23b	85.5577362199898	-1.22933525476459	0.354743777260646	-3.46541739014449	0.0005294091427993	0.0173135815445753	FDR<0.1
LOC106561857	15419.9659335653	-1.2293295008114	0.199433333593112	-6.16411248141449	7.0879548070907e-10	2.77041268063355e-07	FDR<0.1
LOC106583351	529.176243488524	-1.22860188580486	0.300414719673844	-4.08968604181159	4.31957481008807e-05	0.00278987922919363	FDR<0.1
LOC106569007	402.243671872213	1.22495230246566	0.395791336776898	3.09494470606907	0.00196849591160095	0.0429361348642561	FDR<0.1
LOC106581934	812.247396677393	1.22430821056612	0.297744902687731	4.11193676034196	3.92353782980436e-05	0.00260840476837727	FDR<0.1
LOC100196078	94.1488096559974	1.22027447102128	0.348566115656115	3.50084077657498	0.000463792852956331	0.0158584977021418	FDR<0.1
LOC106610953	31.9424055603607	1.22018714006313	0.358330683480481	3.40519859536282	0.000661159530548109	0.0205040855780104	FDR<0.1
LOC106588401	118396.667344057	1.21137910618562	0.301898618447651	4.01253610372409	6.00698881666949e-05	0.00365089642021173	FDR<0.1
srk2	1721.38440654675	1.20759266574984	0.244755322461482	4.93387703934357	8.06132001330736e-07	0.000112116640921275	FDR<0.1
LOC106606746	1063.75726323732	1.20724094313472	0.296826382550471	4.06716186331398	4.75891890647516e-05	0.00303900539745893	FDR<0.1
LOC106597639	927.66912949785	1.20531691673222	0.352048677337992	3.42372232682763	0.000617697014086087	0.0194603745544578	FDR<0.1
LOC100194553	5714.89916670968	1.20364000635237	0.347279628527593	3.46591019880896	0.000528439747704115	0.0173135815445753	FDR<0.1
slc25a35	97.8565905407319	1.19981797560952	0.343632112325372	3.49157698764037	0.000480178060054877	0.016223005397085	FDR<0.1
LOC123741703	3248.48212228453	-1.19915493878081	0.185572970820532	-6.4619051658149	1.03392891586653e-10	5.09547141797701e-08	FDR<0.1
LOC106583822	408.595939504129	1.19836502177892	0.328916647033738	3.64336993151946	0.000269091660564799	0.0110113861823177	FDR<0.1
LOC106576210	107.398219650848	1.19254036195201	0.390498218158226	3.05389450322359	0.00225891501803561	0.0463435325419614	FDR<0.1
LOC106579625	36.6993054169587	1.18340538589815	0.374607210457563	3.15905661413373	0.00158280739859535	0.0371758431147613	FDR<0.1
tieg3	248.69262970032	-1.18149273541161	0.248220309059003	-4.75985522655505	1.93731872334825e-06	0.000231086356454767	FDR<0.1
LOC106568034	166.206413086186	1.1791465113709	0.306454686705597	3.84770265400992	0.000119230640275888	0.00615708112768652	FDR<0.1
LOC106606105	47.5080213908876	1.16821324422177	0.35629116765071	3.27881617701798	0.00104243515330982	0.028093569776248	FDR<0.1
ef1a	379.202290043964	-1.16366532241131	0.286165874904496	-4.06640142819148	4.77446661909923e-05	0.00304036961390392	FDR<0.1
LOC106600841	518.915713758015	1.16145035381783	0.194556648257788	5.96972842726453	2.37648822092678e-09	7.48263721783472e-07	FDR<0.1
LOC106605362	197.546674002372	-1.15902251537926	0.345185802454441	-3.3576772484211	0.000786003314227021	0.0229326835695323	FDR<0.1
zdh11	1521.47702542345	1.15408105910154	0.265470865785808	4.34729835865567	1.37824679291745e-05	0.00113617653801595	FDR<0.1
LOC106583494	8312.31277074448	1.1530030932736	0.255352306339619	4.51534239029	6.32145470901864e-06	0.000587325320710871	FDR<0.1
LOC106606097	2974.5881059779	-1.15292554312318	0.366049364086118	-3.14964498299727	0.00163468975389115	0.0379308257120904	FDR<0.1
shisa10.1	212.283155968884	1.14785248215653	0.303293675573428	3.78462386327812	0.000153941224033671	0.00747290695683794	FDR<0.1
LOC106603063	595.85644949787	1.14715456935785	0.311512059126332	3.68253663301242	0.000230924671527392	0.00991530981559766	FDR<0.1
LOC106575925	748.04759387649	1.1449822668788	0.357096788022644	3.20636394748584	0.00134423854307281	0.0332321567845807	FDR<0.1
LOC106571177	1312.57073059233	1.14325222283946	0.211043955733842	5.41712847858705	6.0563822100043e-08	1.23692058289007e-05	FDR<0.1
LOC106583669	48.0011355924044	1.14003417770445	0.351786459073989	3.2406994308575	0.00119236834270745	0.0306821683645605	FDR<0.1
plcg1	45.4745417872231	1.13965430109303	0.322365710594566	3.53528388298828	0.000407337292929336	0.0145882092112291	FDR<0.1
cytip	1991.8422798098	1.13884553075062	0.321108957551686	3.54660156301404	0.000390234292204296	0.0141545782468342	FDR<0.1
LOC106589504	201.681979522945	1.13771623002039	0.291989127327523	3.89643354337718	9.76195776927822e-05	0.00530704035082823	FDR<0.1
cd226	1225.1518968689	1.13555271312751	0.369620170941596	3.07221521551359	0.0021247647125307	0.0450601710436299	FDR<0.1
LOC106575843	153.135422832258	1.13363830675872	0.340213726661032	3.33213570741139	0.00086182219561574	0.0245754832385017	FDR<0.1
LOC106571739	1028.52432014944	-1.13313998905671	0.237324635782207	-4.7746412222311	1.80027914319351e-06	0.000217086852001047	FDR<0.1
anxa11a	2006.66052018611	-1.13228344244234	0.191954723199085	-5.89870060799699	3.66375332484521e-09	1.01289375456391e-06	FDR<0.1
LOC106577931	1389.20250587573	-1.13125144613081	0.255268487640226	-4.43161416666984	9.35302691991875e-06	0.000828254376072493	FDR<0.1
LOC106600763	2096.97056326158	-1.12858113941754	0.2978923111941	-3.78855410834079	0.000151526593666838	0.00738258948804196	FDR<0.1
LOC106608040	56.405352660058	1.12159316277984	0.358315600052482	3.13018233818333	0.00174697829551292	0.0396436416008787	FDR<0.1
srxn1	138.225301506989	-1.12105961825906	0.306464509892078	-3.65804059547985	0.000254150798713402	0.0105690554739367	FDR<0.1
LOC106563833	131.945944765179	1.12105424850697	0.267659140521332	4.18836527055808	2.80971033712144e-05	0.00200934174582155	FDR<0.1
LOC106589794	197.073655669771	-1.11808438860629	0.330569164549021	-3.38230091766615	0.000718813578792134	0.0217324727999697	FDR<0.1
fosl2	580.080896897266	1.11622815498688	0.303718407120504	3.67520745801886	0.000237656219808426	0.0101271926749192	FDR<0.1
LOC106565345	274.810699852148	1.11597204614096	0.263648914979993	4.23279589914355	2.30803947898743e-05	0.0017441084996215	FDR<0.1
dtbp1	1167.91961319323	1.11464342751172	0.195865609182888	5.69085829902343	1.26402374283424e-08	3.08122776882281e-06	FDR<0.1
ube2l3b	208.211639201291	1.11281100133776	0.303618955773764	3.66515653972194	0.000247187342016615	0.0103389982352706	FDR<0.1
mxd4	856.61253469425	1.11170503951524	0.240809355049007	4.61653592855227	3.90198494296073e-06	0.000408086152606452	FDR<0.1
LOC106568945	2189.52842976673	1.11004526742044	0.296083784324104	3.749091730756	0.000177476165961272	0.00826411343004515	FDR<0.1
LOC106586573	239.262671042788	1.10912207586953	0.349306562741433	3.17521110157478	0.00149727531481103	0.0357673671093425	FDR<0.1
LOC106562488	261.609149125469	1.10871277156168	0.28616208228441	3.8744223648043	0.000106877908004154	0.00568761073815531	FDR<0.1
diras2	178.148181636486	-1.10854182663099	0.31887769731102	-3.47638557346256	0.000508221049065956	0.0169431929151841	FDR<0.1
LOC106573476	1128.59365196855	-1.10698991251547	0.329169541171976	-3.36297796136952	0.000771065191775806	0.0226719168580513	FDR<0.1
LOC106612744	249.477027014475	1.10681135168852	0.226264586220368	4.89166851152994	9.99847376622367e-07	0.000134121538627391	FDR<0.1
LOC106576064	778.896018079501	1.10446450283955	0.223389966610195	4.94410970912937	7.64926201809701e-07	0.000107707310528111	FDR<0.1
LOC106580853	341.091262486666	1.10299559786252	0.243743777552147	4.52522566499791	6.03310951438863e-06	0.000574666355845337	FDR<0.1
LOC106567542	204.823257559549	1.0987179789819	0.345242335948676	3.18245436488193	0.00146032526871311	0.0352562021743623	FDR<0.1
LOC106570487	37.5384035461592	-1.09736788256495	0.340543285237929	-3.22240352441027	0.00127119967162412	0.0319491092635463	FDR<0.1
LOC100380663	57.9730445229425	1.09688933506413	0.332786666503014	3.29607356746125	0.000980463367739872	0.026779644032124	FDR<0.1
LOC106575700	758.080464451229	1.09466445022715	0.268999828201252	4.06938717227795	4.71369597412302e-05	0.00301862959698782	FDR<0.1
LOC106599490	3219.83656348428	1.09345780333437	0.184857364254845	5.9151433200515	3.31586725437954e-09	9.51527982997268e-07	FDR<0.1
ptn7	685.734519189069	-1.0891824312452	0.25918504821112	-4.20233512219423	2.64175652453902e-05	0.00192567911290352	FDR<0.1
LOC106563160	66.4481490945932	-1.08785379594391	0.333736423203196	-3.25961962887571	0.00111561721265814	0.0292044367332103	FDR<0.1
LOC106567138	265.253707691701	-1.08628606246348	0.175382265836384	-6.19381929685459	5.87235484931899e-10	2.33554884972038e-07	FDR<0.1
LOC106587870	39.2821705527507	1.08233313841814	0.34330265105647	3.15270836122996	0.00161763330249415	0.0376500203373151	FDR<0.1
LOC106562823	319.924936520948	1.08219321893918	0.308651362850183	3.50619938608362	0.000454554575396078	0.0156369532992854	FDR<0.1
LOC123733410	2191.65349215974	-1.08043739100966	0.296817246515821	-3.64007618725776	0.000272557382770474	0.0111078191027561	FDR<0.1
tmem70	267.462550299976	-1.07945430413797	0.194533871240448	-5.54892727551665	2.87427698531618e-08	6.45147121357602e-06	FDR<0.1
LOC106580880	133.142524661208	-1.07872067213647	0.26260167788729	-4.10782094316802	3.99409551742038e-05	0.00263215538895116	FDR<0.1
mertka	88.483713365909	-1.07755940001444	0.335336503344963	-3.21336743618976	0.0013118834168197	0.0327537412547386	FDR<0.1
LOC106567288	124.168767515949	1.07746344466204	0.289665863314272	3.71967698345263	0.000199477728177343	0.00895477247085223	FDR<0.1
LOC106596963	667.057311721097	1.07644705093584	0.302373061377874	3.55999653550688	0.000370859686528056	0.013538468749744	FDR<0.1
lman1	831.884454489122	1.07237949143156	0.23238882660408	4.61459144616524	3.93869328910796e-06	0.00040958796726641	FDR<0.1
LOC106582013	142.928990788712	1.06973893972535	0.294488072136068	3.63253741303001	0.000280647869529306	0.011230857794503	FDR<0.1
LOC106579628	979.681105567914	1.06953705735148	0.244170273997585	4.38029183422245	1.18520469157152e-05	0.00099883235531325	FDR<0.1
LOC106591056	61.5186024500033	1.06739395359345	0.29110418556718	3.66670768238447	0.000245693385601634	0.0103145723177575	FDR<0.1
LOC106602602	161.758437749914	1.06167975772912	0.325837933315337	3.25830619819718	0.0011207940148832	0.0293061133995411	FDR<0.1
LOC106587131	135.26337514423	1.0600127481948	0.223404089911498	4.74482248115834	2.08689268439829e-06	0.000245128793550825	FDR<0.1
LOC106561689	324.366937890811	1.05810969843828	0.266003915270558	3.97779745971803	6.95565801928662e-05	0.00413870780307684	FDR<0.1
LOC106612719	39.2310946700828	-1.05336483896284	0.322177019061804	-3.2695219604126	0.00107729374717153	0.0284641599631452	FDR<0.1
btg2	4878.61058472654	1.05210674076027	0.243650537950705	4.31809734388162	1.57380020786972e-05	0.00126968152001447	FDR<0.1
cskmt	114.213255349899	-1.04520038579038	0.257911485191146	-4.05255463910708	5.06613870826741e-05	0.00317263437890669	FDR<0.1
cssa10h15orf61	107.699536494482	-1.04387628507611	0.264500393855164	-3.94659633530722	7.92700354622034e-05	0.00461967019004666	FDR<0.1
LOC106592182	979.822186667753	-1.04026917641253	0.324864189586084	-3.20216635061548	0.00136398206324777	0.0335010545761939	FDR<0.1
LOC106609880	721.617963195628	1.03696956474784	0.252871354134797	4.10077910285984	4.1176147723973e-05	0.00268793344699409	FDR<0.1
ga45g	4147.24316759581	1.03548400792573	0.191425949743463	5.40931890014611	6.32648887714253e-08	1.28054913254305e-05	FDR<0.1
LOC106609130	146.131798503159	1.03541043071045	0.248971527840898	4.15875035868404	3.19993381808908e-05	0.00223207691249475	FDR<0.1
plod3	110.427575648995	1.03522403093832	0.335461142699869	3.08597300601373	0.00202887240328899	0.0438684510986223	FDR<0.1
LOC106605124	1094.78993355056	-1.03306718688218	0.279368507773354	-3.69786557230813	0.000217419970263653	0.00953367645237333	FDR<0.1
ell2	105.590941124828	1.02965642748492	0.304343012699673	3.38321034004151	0.000716437382932603	0.02171341640519	FDR<0.1
LOC106575899	474.451518563509	-1.02623523980604	0.223863304756365	-4.58420481607253	4.55717373438294e-06	0.00046297125367512	FDR<0.1
LOC106562755	49.0268358026751	1.02576116682202	0.308552739057266	3.32442735707377	0.000886003120572843	0.025015479255732	FDR<0.1
LOC106572830	53.8054418326811	1.02566395040637	0.32681725185188	3.13834090640729	0.00169907141535051	0.0389463589342731	FDR<0.1
LOC106565995	43.1387437107966	-1.0218951525342	0.326564631598981	-3.12922788830689	0.00175266321555363	0.0396931819146861	FDR<0.1
klf2a	11960.7498746245	1.02079746218954	0.206101431224553	4.95288876027917	7.31197787905916e-07	0.000105581234725014	FDR<0.1
LOC123743758	76.0514779042785	1.01776192751853	0.310643147747653	3.27630573826563	0.00105174638247325	0.0281461329173797	FDR<0.1
LOC106599278	426.125907202623	-1.01652497345213	0.269534353717605	-3.77141154525021	0.000162326700019908	0.00774725534621329	FDR<0.1
LOC106610754	86.0805478201104	-1.01542813363219	0.293001602665645	-3.46560607312081	0.000529037792286764	0.0173135815445753	FDR<0.1
LOC106599020	3456.70699011609	1.01269329245936	0.311989003652937	3.24592623650896	0.00117069168476386	0.030227312635076	FDR<0.1
pim2	5800.49600291333	1.01084139859975	0.170246931269794	5.93750143430102	2.8939851454551e-09	8.74755243299561e-07	FDR<0.1
zhx3a	152.082396621593	-1.01024366980715	0.241926778678779	-4.17582408745463	2.9690920601833e-05	0.00209686345807961	FDR<0.1
LOC106612660	141.737767892151	-1.00956909978407	0.261290869924328	-3.86377488075434	0.000111648123414522	0.00584541098800742	FDR<0.1
slc30a1a	318.254903640221	1.00897528825121	0.271524678171363	3.71596163945892	0.000202432295903366	0.00905155847757261	FDR<0.1
LOC106609439	145.170934030332	1.00630983446054	0.307652930882823	3.27092555748742	0.00107196124122783	0.0284226448405086	FDR<0.1
LOC106601675	8782.74627132922	1.00354321024497	0.265384798320608	3.78146456238462	0.000155908418641915	0.0075522304500261	FDR<0.1
LOC106586293	418.670795488059	1.00353134029337	0.269538939144635	3.72314049865306	0.000196759954982021	0.00886788902473642	FDR<0.1
irf9	238.803485162778	1.00294528988182	0.256280450046117	3.91346780334333	9.09800361592024e-05	0.00512901349179614	FDR<0.1
LOC106564692	110.624434864454	-1.00288534112744	0.285183505055921	-3.51663165417222	0.000437059848249742	0.0152903499379964	FDR<0.1
